# Supplementary material for: LncRNA LUESCC promotes esophageal squamous cell carcinoma by targeting the miR-6785-5p/NRSN2 axis
Source: Cell Mol Life Sci. 2024 Mar 8;81(1):121. doi: 10.1007/s00018-024-05172-9 (PMC10924007; doi:10.1007/s00018-024-05172-9)
Supplement: Supplementary file 2 — Supplementary file2 (XLSX 11 KB) [file 18_2024_5172_MOESM2_ESM.xlsx]

## Sheet: Sheet1
Table S1. Primers and oligonucleotides used in this study
siRNA target sequence
si LUESCC#1	5’-AGACTGAGACAGAGATCCA-3’
si LUESCC#2	5’-GAGGGTCCTGGAAATCAGA-3’
si NRSN2#1	5’-GTGAGTTCCTGGTGTTGGA-3’
si NRSN2#2	5’-CCTCTTCTATGAGGACTGT-3’
ASO target sequence
ASO LUESCC#1	5’-TGGGCCTGGAGACTGAGACA-3’
ASO LUESCC#2	5’-CAACATAACAGGCAGTACAG-3’
shRNA sequence
sh LUESCC#1	Forward primer	5’-CCGGAAATGAATCTGATGTTACTTCCTCGAGGAAGTAACATCAGATTCATTTTTTTTG-3’
	Reverse primer	5’-AATTCAAAAAAAATGAATCTGATGTTACTTCCTCGAGGAAGTAACATCAGATTCATTT-3’
sh LUESCC#2	Forward primer	5’-CCGGAAACATGCAGACCCAAAGATGCTCGAGCATCTTTGGGTCTGCATGTTTTTTTTG-3’
	Reverse primer	5’-AATTCAAAAAAAACATGCAGACCCAAAGATGCTCGAGCATCTTTGGGTCTGCATGTTT-3’
Primers used for RT-qPCR
LUESCC	Forward primer	5ʹ-ACTAGTGGGGTACAAAGGCC-3ʹ
	Reverse primer	5ʹ-CTCCTCTTGTCTCCCACTGG-3ʹ
NRSN2	Forward primer	5ʹ-GATGGCAAGTGGTATGGGGTC-3ʹ
	Reverse primer	5ʹ-CGAGGACAGGCTGATCTTCC-3ʹ
U6	Forward primer	5ʹ-CGCTTCGGCAGCACATATAC-3ʹ
	Reverse primer	5ʹ-AAAATATGGAACGCTTCACGA-3ʹ
actin	Forward primer	5ʹ-CTCTTCCAGCCTTCCTTCCT-3ʹ
	Reverse primer	5ʹ-AGCACTGTGTTGGCGTACAG-3ʹ
