# Supplementary material for: LncRNA LUESCC promotes esophageal squamous cell carcinoma by targeting the miR-6785-5p/NRSN2 axis
Source: Cell Mol Life Sci. 2024 Mar 8;81(1):121. doi: 10.1007/s00018-024-05172-9 (PMC10924007; doi:10.1007/s00018-024-05172-9)
Supplement: Supplementary file 3 — Supplementary file3 (XLSX 17 KB) [file 18_2024_5172_MOESM3_ESM.xlsx]

## Sheet: Sheet1
Table S2. The correlation between the expression of dysregulated lncRNAs and the prognosis in ESCC patients
Gene name	Relative expression		Overall survival			logFC = log (case expression) – log (control expression); Hazard ratios: A covariate with hazard ratio > 1 indicates a protective prognosis while < 1 indicates a worse effect.
	logFC	padj	Hazard ratios	P value
CASC9	6.91384	8.87e-21	0.49	0.095
LOC101928978	6.06381	4.41e-24	1.82	0.16		*The high expression of 14 lncRNAs predicted poor prognosis
LCAL1	5.83595	1.72e-32	NA	NA		#The low expression of 5 lncRNAs predicted better prognosis
CD200R1L-AS1*	5.72513	1.27e-22	0.26	0.0038
LOC284930	4.63182	1.08e-34	2.94	0.044		Abbreviations: NA: not access. Statistically significant: *P < 0.05.
FIRRE	4.21554	1.79e-17	0.57	0.18
LUCAT1	3.97599	2.52e-27	0.52	0.12
KCNMB2-AS1*	3.46603	1.46e-21	0.3	0.0043
PCAT7	3.44933	1.56e-12	0.49	0.32
LINC00491	3.1824	8.19e-12	0	0.11
DLGAP1-AS2	2.70659	6.31e-21	0.54	0.13
LOC101927136*	2.57571	2.65e-05	0.29	0.0086
MEG3	2.40325	2.01e-11	2.73	0.042
DNM3OS	2.34502	7.36e-10	0.48	0.25
CASC15	2.32984	3.34e-14	0.41	0.22
BBOX1-AS1*	2.32495	1.83e-13	0.3	0.0028
CT69	2.28029	1.78e-09	5.77	0.00017
KC6	2.16304	3.64e-08	0.49	0.11
MEG8	2.07513	1.05e-07	6.17	0.056
CARMN*	1.94727	7.23e-09	0.32	0.026
HAGLR	1.92746	2.8e-08	0.27	0.063
LINC00888*	1.92516	1.42e-10	0.21	0.00023
MSC-AS1	1.86725	8.05e-09	0.4	0.086
MIR4713HG*	1.82649	3.41e-09	0	0.016
FSIP2-AS1	1.81619	1.87e-10	3.36	0.052
LINC01348	1.79318	1.04e-09	0.3	0.086
LOC105369147	1.77814	7.31e-11	0.61	0.36
LINC01748	1.76531	1.02e-06	2.48	0.076
RUNX1-IT1	1.68555	2.22e-06	NA	NA
LINC00504*	1.63249	9.08e-11	0.22	0.00012
BLACAT1	1.6012	6.89e-11	4.73	0.0037
LINC00839	1.57228	2.46e-08	2.83	0.09
FAM30A	1.50007	0.000244491	0.38	0.17
CHROMR	1.49776	4.55e-15	2.55	0.19
FAM198B-AS1	1.48701	9.8e-07	2.21	0.065
MIR4435-2HG	1.47027	3.46e-19	0.33	0.12
SLC44A3-AS1*	1.43159	2.18e-05	0.34	0.021
SNHG26	1.41401	1.8e-13	4.27	0.011
GIHCG	1.37151	7.92e-08	0.39	0.057
C5orf38	1.32721	2.66e-07	0	0.089
MIR3142HG	1.32102	2.52e-07	3.48	0.019
LOC100507002*	1.30607	9.65e-06	0.41	0.048
DLGAP1-AS1*	1.27649	4.41e-11	0.27	0.015
RNF217-AS1*	1.27044	2.54e-05	0.27	0.0044
SLFNL1-AS1	1.24038	4.88e-10	1.57	0.28
LINC02693	1.2128	3.05e-12	3.1	0.02
LOC728715	1.21241	7.39e-08	3.27	0.11
LINC01679	1.20332	1.45e-05	2.84	0.015
CERNA2	1.19461	0.0013081	NA	NA
C1RL-AS1	1.13965	8.8e-09	3.27	0.11
LINC01521	1.09351	1.38e-08	2.49	0.13
KLRK1-AS1*	1.08916	0.000346441	0.16	0.0056
C22orf34	1.05859	0.000284988	3.42	0.043
LOC107985115	1.05415	4.9e-15	NA	NA
VPS9D1-AS1	1.03678	0.00022233	0.47	0.16
LOC102723566	1.00069	7.4e-07	0.48	0.073
LINC02487	-6.86064	1.43e-27	2.09	0.14
ZNF503-AS1*	-3.70425	5.32e-22	0	0.019
LOC101928429	-3.29615	8.78e-20	NA	NA
STXBP5-AS1	-2.08443	1.07e-19	0.52	0.2
LOC101927354	-3.85261	1.17e-18	2.08	0.11
LINC01269	-3.31859	1.33e-18	0.57	0.16
B4GALT1-AS1	-2.12828	1.52e-17	0.4	0.029
LINC02538	-5.08473	1.76e-17	2.35	0.084
LOC729966	-3.76806	5.64e-17	NA	NA
PLBD1-AS1#	-2.32924	5.85e-17	3.05	0.0094
C5orf66-AS1	-3.33584	2.3e-16	1.91	0.14
SOX21-AS1	-2.24583	1.67e-14	4.27	0.12
LOC105378948	-2.71585	7.61e-14	NA	NA
ANKRD20A4-ANKRD20A20P	-2.75863	6.31e-13	NA	NA
C5orf66	-2.18178	6.98e-13	0.56	0.16
CBR3-AS1	-1.52496	1.13e-12	0.29	0.036
LOC105376526	-1.65075	1.08e-11	NA	NA
LINC01214	-3.41459	1.42e-11	1.62	0.31
LINC02560	-2.92286	1.45e-11	0.46	0.084
AGAP11#	-1.91792	2.3e-11	2.58	0.033
PRO1804	-1.39144	2.8e-11	0.54	0.17
LOC112268114	-2.40486	5.37e-11	NA	NA
MAP4K3-DT#	-1.08512	1.17e-10	3.56	0.0044
ELF3-AS1	-1.49047	3.27e-10	0.44	0.052
LINC02615	-1.71763	5.17e-10	5.36	0.067
SMILR	-2.46249	6.87e-10	0.43	0.15
SPINT1-AS1	-1.1547	9.17e-10	0.37	0.018
LOC100506098	-1.74455	1.77e-09	0.44	0.063
EP300-AS1	-1.85692	2e-09	1.77	0.16
SNHG18	-1.29517	1e-08	1.74	0.21
LINC01559	-2.03067	1.87e-08	2.39	0.067
TTTY14	-2.5588	2.51e-08	0	0.00011
LOC100130691	-1.50842	6.24e-08	0.44	0.063
FLG-AS1	-2.25095	1.07e-07	0.57	0.31
PLAC4#	-2.82215	4.63e-07	8.43	0.016
LOC101927752	-1.08876	5.43e-07	2.18	0.084
LINC00278	-2.5672	7.13e-07	0.42	0.089
RASAL2-AS1	-1.3371	1.35e-06	2.56	0.083
MIR600HG	-1.09557	1.52e-06	0.33	0.067
MAST4-AS1	-1.35489	1.9e-06	0.2	0.085
LINC01315	-1.50033	4.18e-06	2.54	0.2
ZNF710-AS1	-1.04193	7.48e-06	0.36	0.17
DOCK9-DT	-1.1107	7.97e-06	0.35	0.16
ARHGAP5-AS1	-1.1029	1.1e-05	2.4	0.08
DSG1-AS1	-2.14933	1.14e-05	0.36	0.028
PPP1R14B-AS1	-1.13767	2.71e-05	0.55	0.15
EGOT	-1.54565	4.46e-05	0.6	0.22
LOC105371267	-1.30875	4.85e-05	2.23	0.077
LOC100128340	-1.05662	4.9e-05	0.47	0.078
TRG-AS1	-1.03256	5.7e-05	0.38	0.034
LOC101927189	-1.16831	5.81e-05	0.15	0.0031
LOC107984035	-1.08966	6.04e-05	NA	NA
HOXA-AS2	-1.15608	7.44e-05	0.47	0.14
UCA1	-1.44122	9.7e-05	1.74	0.28
KLF3-AS1	-1.16602	0.000127847	0.35	0.29
SH3PXD2A-AS1	-1.44608	0.00013066	1.83	0.15
MIR99AHG	-1.15117	0.000172678	2.13	0.16
LINC00857	-1.18565	0.000195086	0.51	0.36
LINC00960	-1.24972	0.000634783	2.04	0.2
PART1	-1.17622	0.00132908	0.28	0.0031
MGC2889	-1.21119	0.00190575	NA	NA
LINC02006	-1.18772	0.00202894	0.37	0.031
LINC01206#	-1.16743	0.00381734	2.72	0.019
HIF1A-AS3	-1.10797	0.00389529	0.69	0.4
