# Supplementary material for: LncRNA LUESCC promotes esophageal squamous cell carcinoma by targeting the miR-6785-5p/NRSN2 axis
Source: Cell Mol Life Sci. 2024 Mar 8;81(1):121. doi: 10.1007/s00018-024-05172-9 (PMC10924007; doi:10.1007/s00018-024-05172-9)
Supplement: Supplementary file 4 — Supplementary file4 (XLSX 11 KB) [file 18_2024_5172_MOESM4_ESM.xlsx]

## Sheet: Sheet1
Table S3. The correlation between the clinicopathologic characteristics and LOC100507002 expression in ESCC (n = 62)
Characteristics	N	LOC100507002 expression		P value
		Low	High
Gender				0.0151*
Male	48	20	28
Female	14	11	3
Age (years)				0.799
>60	29	14	15
≤60	33	17	16
Smoke history				0.409
No	43	23	20
Yes	19	8	11
Tumor size				0.263
≤4 cm	44	20	24
>4 cm	18	11	7
Tumor location				0.839
Upper	6	3	3
Middle	40	21	19
Lower	16	7	9
Depth of invasion				0.037*
T1-2	24	16	8
T3-4	38	15	23
LN metastasis				0.041*
Negative (N0)	28	18	10
Positive (N1/2/3)	34	13	21
TNM stage				0.61
I-II	34	18	16
III-IV	28	13	15
Pathological differentiation				0.071
Well/moderate	53	24	29
Poor	9	7	2
