# Supplementary material for: LncRNA LUESCC promotes esophageal squamous cell carcinoma by targeting the miR-6785-5p/NRSN2 axis
Source: Cell Mol Life Sci. 2024 Mar 8;81(1):121. doi: 10.1007/s00018-024-05172-9 (PMC10924007; doi:10.1007/s00018-024-05172-9)
Supplement: Supplementary file 5 — Supplementary file5 (XLSX 50 KB) [file 18_2024_5172_MOESM5_ESM.xlsx]

## Sheet: Sheet1
Table S4. MiRNAs that are predicted to bind to LUESCC and its target genes.
LUESCC positively-regulated genes	log2FC	P value	miRNA target	LUESCC negatively-regulated genes	log2FC	P value	miRNA target
ZNF114	-1.53183	1.59418e-09	NA	GANAB	1.49926	2.68374e-14	hsa-miR-6778-5p
IL6	-1.21826	5.14612e-09	NA	ERO1A	1.29675	2.99343e-11	NA
GLO1	-0.891568	2.99324e-06	hsa-miR-4706, hsa-miR-1908-5p	LIPH	1.89123	2.41338e-10	NA
MOB1A	-0.83333	2.857e-06	NA	CDK6	1.10743	1.36328e-09	NA
EIF4EBP2	-1.00048	5.96138e-06	NA	NOLC1	1.29925	2.3368e-09	NA
ACADSB	-0.995933	1.52402e-05	hsa-miR-6778-5p, hsa-miR-6883-5p	CEL	1.32182	5.04467e-09	NA
FGFBP1	-0.83564	3.5347e-05	NA	PERP	0.998779	1.77443e-07	NA
PHF6	-0.86531	3.91087e-05	NA	HABP4	1.39812	2.33701e-07	NA
SLC7A5	-0.863447	4.2513e-05	NA	G3BP2	0.990418	3.94012e-07	NA
KCTD12	-0.78128	5.05666e-05	hsa-miR-6778-5p, hsa-miR-6785-5p, hsa-miR-6883-5p	OGFR	1.03023	6.2674e-07	NA
FGF2	-0.802437	7.59393e-05	NA	ZW10	1.12971	6.50601e-07	NA
ACTG1	-0.625113	0.000112221	NA	PAFAH1B2	0.897963	1.03793e-06	hsa-miR-6778-5p
CCND1	-0.639829	0.000141473	hsa-miR-6778-3p	HSDL2	0.975944	9.86681e-07	NA
STARD4	-0.700993	0.000162951	NA	SLC2A3	0.94984	1.20988e-06	NA
ADIRF	-0.721014	0.000211002	NA	RAC1	0.833688	2.65649e-06	NA
NTNG2	-0.779635	0.000258676	hsa-miR-4706, hsa-miR-6778-5p	TPM4	0.965181	3.24047e-06	NA
OBSL1	-0.702668	0.000296015	NA	ADAM15	0.882206	5.98203e-06	NA
FADS3	-0.674447	0.000305639	NA	LPCAT1	0.927834	5.6241e-06	hsa-miR-6778-5p
H2BC7	-0.604379	0.000299489	NA	CRABP2	1.03837	5.53435e-06	NA
SAPCD2	-0.723463	0.000319219	hsa-miR-6778-5p	MESD	1.01643	7.0041e-06	hsa-miR-6883-5p
PRR11	-0.618349	0.000314554	NA	FOPNL	1.00168	1.05749e-05	NA
TMEM138	-0.660939	0.000349932	NA	TCF3	0.827659	1.25014e-05	hsa-miR-6785-5p, hsa-miR-6883-5p
CCDC9B	-0.703872	0.000423437	hsa-miR-6785-5p, hsa-miR-6883-5p, hsa-miR-6778-3p	GPNMB	1.02367	1.49432e-05	NA
CDCA4	-0.700959	0.000440205	NA	GOLGA2	0.783652	1.69025e-05	NA
KRT80	-0.584395	0.00043841	hsa-miR-6785-5p	CREBL2	0.879325	2.17818e-05	NA
ACO1	-0.701216	0.000536172	NA	LPP	0.775254	2.37327e-05	hsa-miR-6778-5p
HR	-0.700779	0.000535808	hsa-miR-4706, hsa-miR-6778-5p	STK40	0.840456	4.17452e-05	NA
LOXL4	-0.732105	0.00058188	NA	CDS2	0.759652	5.2033e-05	hsa-miR-6883-5p
IL6ST	-0.583228	0.000561897	NA	KLHDC10	0.839964	5.10897e-05	NA
IDI1	-0.611898	0.00064845	NA	CDK16	0.701622	5.84772e-05	hsa-miR-4706, hsa-miR-6778-5p
SLC29A2	-0.741869	0.000733473	NA	SYNJ2BP	0.76143	6.27792e-05	NA
FADS1	-0.66635	0.00077294	NA	KIF1C	0.708846	7.68094e-05	hsa-miR-4706, hsa-miR-6778-3p
KCTD15	-0.687629	0.000854137	NA	DENND5A	0.770102	7.52122e-05	NA
EME2	-0.744073	0.000958916	NA	ZNF664	0.870247	0.000103348	NA
ARPIN	-0.735275	0.00116124	NA	FOXP4	0.904453	0.000107023	hsa-miR-6778-5p, hsa-miR-6785-5p, hsa-miR-6883-5p
ALDH1A3	-0.518118	0.00121043	NA	ANKRD52	0.653413	0.000115386	hsa-miR-4706, hsa-miR-6778-5p, hsa-miR-6785-5p, hsa-miR-6883-5p
UHMK1	-0.631337	0.00138238	NA	ZNF138	0.838139	0.000139127	NA
MSMO1	-0.613746	0.00131469	NA	PBXIP1	0.757745	0.00017744	NA
IDH1	-0.541577	0.00135346	NA	MPZL3	0.838028	0.000176214	NA
ADAT1	-0.540821	0.00138433	NA	TLE5	0.610004	0.00022035	NA
H4C9	-0.526435	0.00139021	NA	ZCCHC2	0.756901	0.000229012	NA
CMTM4	-0.525702	0.00142274	hsa-miR-6883-5p	MKNK2	0.646657	0.000245773	hsa-miR-4706, hsa-miR-6785-5p, hsa-miR-6883-5p
SFT2D2	-0.504461	0.00132068	NA	WBP11	0.619041	0.00026806	NA
FLOT1	-0.482686	0.00141396	NA	DCBLD2	0.652522	0.000274501	NA
DIS3L	-0.592893	0.00147394	NA	AKAP12	0.664756	0.000271405	NA
H6PD	-0.539843	0.00150017	hsa-miR-2277-5p	ELFN2	0.804445	0.000277605	hsa-miR-4706, hsa-miR-6785-5p
NDUFAF3	-0.568237	0.0016661	NA	FNBP1	0.639693	0.000304004	hsa-miR-4706, hsa-miR-6883-5p
IRAK1	-0.523796	0.00173242	NA	ECE1	0.641984	0.000320483	NA
NDST1	-0.47679	0.0017117	hsa-miR-6778-5p, hsa-miR-6785-5p, hsa-miR-6883-5p	RAD23A	0.654479	0.000328948	NA
H2AC13	-0.46462	0.00172053	NA	BICD2	0.62031	0.000383911	hsa-miR-6785-5p, hsa-miR-6883-5p
G6PD	-0.464489	0.00175179	NA	KIAA0319	0.895781	0.000394973	hsa-miR-6883-5p
PORCN	-0.620529	0.00178495	NA	REEP5	0.622469	0.000473845	NA
KLHL23	-0.616755	0.00182459	NA	DENND11	0.622793	0.000480213	NA
SLC3A2	-0.52811	0.00188007	NA	SETD7	0.659539	0.000478344	NA
ANXA8	-0.454886	0.00199402	NA	ARHGAP18	0.680727	0.000506604	NA
ATP11A	-0.466394	0.00227489	hsa-miR-6785-5p	SLC6A8	0.611312	0.000516004	NA
DKK1	-0.502182	0.00251825	NA	EXTL3	0.58456	0.000525842	NA
MPDU1	-0.495859	0.00249275	hsa-miR-6778-3p	C9orf78	0.616461	0.000569683	NA
CBX3	-0.451965	0.00251162	NA	ZNF714	0.631278	0.000567613	NA
RUNX2	-0.519521	0.00258213	NA	STX12	0.788286	0.000577975	NA
EGFR	-0.44383	0.00297751	hsa-miR-4706	PPIP5K2	0.595019	0.000618806	NA
RCC2	-0.44361	0.00299075	NA	MEX3D	0.703144	0.000651207	NA
VCL	-0.403809	0.00295857	NA	ABLIM3	0.684916	0.000674335	NA
ANXA8L1	-0.418508	0.00319186	NA	NCSTN	0.55419	0.000763406	NA
CYB561A3	-0.490797	0.00342924	NA	ANKRD33B	0.582477	0.000840253	hsa-miR-4706, hsa-miR-6778-5p
CYREN	-0.477833	0.0035832	hsa-miR-6883-5p	PRDX4	0.660503	0.000908008	NA
CLOCK	-0.403665	0.0039614	NA	SBK1	0.703622	0.000905595	hsa-miR-6785-5p, hsa-miR-6883-5p
PNO1	-0.492933	0.00399352	NA	KIAA1217	0.523663	0.000973547	NA
DUSP4	-0.468501	0.0043305	hsa-miR-6785-5p, hsa-miR-6883-5p	KDM6B	0.589648	0.000987546	NA
CAPZA2	-0.466192	0.00435747	NA	MIDN	0.533467	0.00100432	NA
PTPRG	-0.386133	0.00437417	NA	PLEKHB2	0.565674	0.00100701	NA
PCBP1	-0.38145	0.00431306	hsa-miR-6778-5p	SF3B2	0.528786	0.00110401	NA
MAP3K20	-0.402798	0.00441208	NA	DCP2	0.540522	0.00116503	NA
CNDP2	-0.407582	0.00451174	NA	LIMK1	0.576022	0.00115555	NA
FBXO32	-0.395314	0.00457094	NA	DOT1L	0.551912	0.00124506	NA
CHPF	-0.390229	0.00455301	NA	CD164	0.492124	0.00140044	NA
CORO2A	-0.400516	0.00487885	NA	NDUFS2	0.510775	0.00134371	NA
NFYC	-0.399384	0.00494717	NA	TMPRSS4	0.530828	0.00138132	NA
H3C13	-0.0781923	0.00501142	NA	CALB2	0.540585	0.0013605	NA
SIGMAR1	-0.405316	0.00508604	NA	COL1A1	0.594853	0.00141493	NA
H3C10	-0.364419	0.00512137	NA	PREX1	0.645806	0.00137483	NA
SERPINB13	-0.426868	0.0051705	NA	SUN2	0.512728	0.00158454	NA
SLC36A1	-0.123405	0.00525625	NA	ZNF12	0.531278	0.00198404	NA
ZBED1	-0.0701772	0.00518393	NA	SSH1	0.459903	0.00206449	hsa-miR-6778-5p, hsa-miR-6785-5p
URM1	-0.37394	0.00541987	hsa-miR-6778-5p	CBX6	0.438159	0.00221134	hsa-miR-4706, hsa-miR-6785-5p, hsa-miR-6883-5p
FDFT1	-0.355731	0.00542768	NA	GABRA3	0.569593	0.0022108	NA
DENND10	-0.417689	0.00575166	NA	ELP1	0.469463	0.00236331	NA
TMPO	-0.361825	0.00582499	NA	FAM160A1	0.453007	0.00239747	NA
RPL7L1	-0.350769	0.00596223	NA	TTC33	0.594392	0.00253764	NA
GPS1	-0.348416	0.00593088	hsa-miR-6785-5p	HDGFL2	0.494753	0.00260719	NA
MBTPS2	-0.376505	0.0061226	NA	GDI1	0.442319	0.00273594	NA
ANXA3	-0.3216	0.00666862	NA	ICAM1	0.452299	0.00272271	NA
NABP1	-0.338237	0.00672648	NA	MBNL3	0.479811	0.00282461	hsa-miR-6778-5p
CA2	-0.0824052	0.00683411	NA	CLIP1	0.41635	0.00287783	NA
TMEM14B	-0.0740739	0.00682798	NA	KLHDC3	0.481752	0.00288812	NA
TXNDC11	-0.330872	0.00701417	NA	ZKSCAN1	0.440844	0.00291308	NA
PARP12	-0.321868	0.00724028	NA	TMEM255A	0.487152	0.0030003	NA
SNX17	-0.320063	0.00721599	NA	RBAK	0.490739	0.00302528	NA
YARS1	-0.301541	0.00744026	NA	MTSS2	0.421753	0.00304518	NA
ATXN10	-0.290561	0.00745902	NA	ARRB2	0.469292	0.0031253	NA
PHLDA3	-0.0805206	0.00740674	NA	GRB7	0.489543	0.00313247	NA
H2BC13	-0.304714	0.00750446	NA	TRIML2	0.487041	0.00329925	NA
GATC	-0.0691891	0.00758674	hsa-miR-6778-5p	ZNF791	0.454865	0.00345193	NA
H4C3	-0.297632	0.00770485	NA	PGM2L1	0.536484	0.00344804	NA
ESRP2	-0.298605	0.00775708	NA	PCNX3	0.417887	0.00360598	NA
COX7C	-0.28754	0.00784291	NA	ZNF766	0.492586	0.00359299	NA
CHAMP1	-0.290592	0.00792499	NA	TOMM22	0.420716	0.00380649	NA
SUCO	-0.292459	0.00807862	NA	C2CD2	0.454884	0.00389721	NA
SACM1L	-0.0753533	0.00811918	NA	ZDHHC18	0.482402	0.00394512	hsa-miR-4706, hsa-miR-6778-5p
MAN2C1	-0.0999157	0.0082983	NA	ENSA	0.40255	0.00405172	NA
ZMIZ1	-0.266681	0.00845529	hsa-miR-6785-5p, hsa-miR-6883-5p	TM4SF1	0.383931	0.00410055	NA
SLC26A2	-0.0951346	0.00847237	NA	ZNF680	0.438466	0.00432231	NA
RAB31	-0.26542	0.00864092	NA	ZNF227	0.452039	0.0043551	NA
RBM38	-0.0762025	0.00862122	hsa-miR-1908-5p	MUC16	0.375161	0.00463169	NA
H2AC15	-0.0760199	0.00880777	NA	PPT1	0.369883	0.00483701	NA
TMED4	-0.246035	0.00906983	NA	EPB41L1	0.375294	0.00501669	NA
PUDP	-0.0559375	0.00911877	NA	MMP15	0.419758	0.00501463	NA
GMFB	-0.0788981	0.00967327	NA	SHLD2	0.427301	0.00501117	NA
XRCC3	-0.0740436	0.00975369	NA	CLIP2	0.357977	0.00521305	hsa-miR-6778-5p, hsa-miR-6785-5p, hsa-miR-6883-5p
SNF8	-0.0641439	0.0100118	NA	B4GALT1	0.365136	0.00524361	hsa-miR-6785-5p, hsa-miR-6883-5p
EIF1AX	-0.117355	0.0103334	NA	KDM2A	0.372488	0.00539936	hsa-miR-6778-5p
AJUBA	-0.175258	0.0107535	NA	MT-RNR1	0.331655	0.00566931	NA
MFAP3	-0.0945717	0.010752	NA	ZNF484	0.396662	0.00569992	NA
FAM98B	-0.0849101	0.0107909	NA	SEMA6B	0.351338	0.00580347	hsa-miR-6785-5p, hsa-miR-6883-5p
GALE	-0.0624547	0.0108426	NA	ZSCAN29	0.385724	0.00587001	NA
SLC9A3R1	-0.133801	0.0113502	NA	S100A14	0.346445	0.0059539	NA
DUSP10	-0.114129	0.0113195	NA	EMC6	0.416955	0.00600346	NA
LRP8	-0.0969336	0.0111802	NA	CASP7	0.0588497	0.00610818	NA
PAK6	-0.0941096	0.0114437	hsa-miR-6778-5p, hsa-miR-6883-5p	KPNA5	0.400849	0.00619721	NA
GAS2L1	-0.0936627	0.0113383	NA	LCOR	0.325215	0.00632615	NA
ABCE1	-0.0900461	0.0114274	NA	ZNF629	0.366364	0.0063068	hsa-miR-4706
FAM120AOS	-0.0899766	0.0114297	NA	COL4A1	0.359924	0.00637863	NA
NIPAL1	-0.0762083	0.0110238	NA	SCEL	0.373792	0.00646721	NA
ORMDL1	-0.0752908	0.01121	NA	SPINT1	0.335433	0.00652823	NA
NPTXR	-0.0753505	0.0116829	hsa-miR-6883-5p	ERMP1	0.313812	0.00658147	NA
SENP5	-0.140629	0.0118174	NA	SAT1	0.322743	0.00687459	NA
GADD45A	-0.117298	0.0119448	NA	ZFPM2-AS1	0.0668159	0.00718865	NA
NRSN2	-0.0876273	0.0119155	hsa-miR-6785-5p, hsa-miR-6883-5p	THBS4	0.0702309	0.00720613	NA
UGCG	-0.134694	0.0120586	NA	PHF1	0.0837943	0.00712757	NA
MPI	-0.0943291	0.0124768	hsa-miR-6778-3p	HELZ2	0.321224	0.0072359	NA
H2AC4	-0.0813499	0.0123243	NA	BLOC1S6	0.293306	0.0078274	NA
OXA1L	-0.0729123	0.0124345	NA	RBFOX2	0.283708	0.00817152	hsa-miR-6785-5p
LRRC41	-0.0947407	0.0126327	NA	RIT1	0.062732	0.00865795	NA
ANAPC16	-0.0782291	0.0126306	NA	STAP2	0.24713	0.00869619	NA
DAP	-0.0773072	0.0127959	NA	GNA11	0.257614	0.00870169	NA
CTDSPL	-0.0968974	0.0128963	hsa-miR-6883-5p	VPS53	0.264114	0.0088277	NA
WDR66	-0.10972	0.0130855	NA	CALR	0.260813	0.00909951	hsa-miR-4706, hsa-miR-6785-5p, hsa-miR-6883-5p
CEP55	-0.0838576	0.0131599	NA	ZDHHC16	0.0808206	0.00916107	NA
SET	-0.114765	0.0132467	NA	ZBTB7A	0.225668	0.00932815	hsa-miR-4706, hsa-miR-1908-5p, hsa-miR-6785-5p, hsa-miR-6883-5p
DPH2	-0.0844303	0.0134558	NA	ZNF184	0.0826483	0.00968931	NA
CES2	-0.100215	0.0138174	NA	FAM32A	0.126508	0.00962058	NA
CCNY	-0.0830945	0.0141442	NA	NECAP1	0.0808532	0.0100055	NA
SCD	-0.0708827	0.0141447	NA	KIAA0513	0.0575157	0.0102222	hsa-miR-6778-5p, hsa-miR-6785-5p
NADK	-0.0663104	0.0143574	hsa-miR-6785-5p	DGKD	0.131032	0.0102456	NA
CITED2	-0.0580459	0.0142365	NA	TRAK1	0.147999	0.0103503	hsa-miR-6778-5p, hsa-miR-6785-5p, hsa-miR-6883-5p
TLCD3A	-0.0838641	0.0147627	NA	MFN1	0.113918	0.0105978	NA
H4C5	-0.124969	0.0152894	NA	ZNF721	0.0755891	0.011405	NA
WARS1	-0.0991432	0.0153235	NA	STYX	0.0807759	0.0114777	NA
CCDC125	-0.0586433	0.0153369	NA	NECTIN4	0.0982882	0.0110575	NA
EXOSC6	-0.0725236	0.0156311	NA	GLTP	0.124353	0.0111477	NA
PTHLH	-0.107172	0.016502	NA	TNFAIP2	0.166623	0.0113905	NA
XPNPEP1	-0.0898562	0.0166395	NA	ARHGAP21	0.173788	0.0110296	NA
CNOT11	-0.0724471	0.0165828	NA	FMNL1	0.0817149	0.0117059	NA
ACLY	-0.0664466	0.016659	NA	TMEM30A	0.131818	0.0119072	NA
P3H2	-0.0959259	0.0169138	NA	ZNF367	0.0654723	0.0123637	NA
DBNL	-0.0993271	0.0170903	hsa-miR-6883-5p	LYPD3	0.0893869	0.0122058	NA
CISD3	-0.0566995	0.0171432	NA	GFPT1	0.113721	0.0121459	NA
ASF1B	-0.0736812	0.01722	NA	HDAC1	0.12048	0.0123421	NA
DELE1	-0.0842165	0.0173701	hsa-miR-6785-5p	ITPR2	0.135263	0.0124717	NA
DAZAP2	-0.0915814	0.0174237	NA	AP2A1	0.135886	0.0123849	hsa-miR-6778-5p, hsa-miR-6883-5p
C5orf22	-0.0774382	0.0181668	NA	UBE2O	0.151821	0.0122801	hsa-miR-6785-5p
PDZD2	-0.0716194	0.0181816	NA	LSR	0.0684668	0.0127203	hsa-miR-6883-5p
HNRNPA2B1	-0.0925499	0.0189854	NA	RPL26L1	0.0698941	0.0126959	NA
AFAP1L2	-0.0907747	0.0189723	NA	TSPAN9	0.0713013	0.0128465	hsa-miR-4706, hsa-miR-1908-5p, hsa-miR-6778-5p, hsa-miR-6778-3p
H2BC10	-0.0693366	0.0191792	NA	CIR1	0.0919452	0.0128443	NA
BAHCC1	-0.0518364	0.0191427	hsa-miR-6778-5p	ZNF107	0.100324	0.0130486	NA
TRAM2	-0.100035	0.0193847	NA	ZNF211	0.0643614	0.01321	NA
SLC35F6	-0.0807175	0.0203433	NA	CTTN	0.0845589	0.0135548	hsa-miR-1908-5p
TKFC	-0.0695218	0.0198801	hsa-miR-6778-5p, hsa-miR-6785-5p, hsa-miR-6883-5p	SMTN	0.0800168	0.0137109	hsa-miR-6883-5p
AK4	-0.064856	0.0199132	hsa-miR-6785-5p, hsa-miR-6883-5p	GRN	0.132104	0.0138146	NA
LRRC20	-0.0638822	0.020212	NA	FUT3	0.0374117	0.0142303	NA
SLC35F5	-0.0612215	0.0199165	NA	RAP1GAP	0.0524913	0.0142387	hsa-miR-6883-5p
TMOD2	-0.0449136	0.0202609	NA	ZNF33B	0.0779791	0.0141233	NA
MAD2L1	-0.0426754	0.0203069	NA	CD276	0.0878957	0.0140581	NA
NUP155	-0.0772249	0.020522	NA	MPHOSPH10	0.0884939	0.0140743	NA
RNF207	-0.052435	0.0209721	NA	ORC3	0.0916007	0.0141876	NA
KNOP1	-0.0796889	0.0211684	NA	ARHGEF3	0.0976078	0.0142932	NA
EXOSC2	-0.0742459	0.0218353	NA	MAPK6	0.114482	0.0143528	NA
PDCD7	-0.0491036	0.0222399	NA	ZNF121	0.128623	0.0142329	NA
MAGEA4	-0.0967899	0.0224669	NA	USPL1	0.0759932	0.014423	hsa-miR-6785-5p
MAVS	-0.0928548	0.0226132	hsa-miR-6778-5p, hsa-miR-6785-5p	EYA3	0.0784685	0.0144817	NA
KIAA0040	-0.071858	0.0225971	NA	NUDCD3	0.0982209	0.0145816	NA
CDC42SE1	-0.0766719	0.0228386	NA	SEZ6L2	0.0802535	0.0146686	NA
RNF41	-0.0643226	0.0228233	NA	DROSHA	0.114961	0.014991	NA
IRS1	-0.0924711	0.0229068	NA	ATP2B4	0.0775108	0.0150958	NA
SFXN1	-0.0526935	0.022975	NA	PTK2B	0.0940585	0.015159	NA
USB1	-0.0805238	0.023277	hsa-miR-6778-5p, hsa-miR-6785-5p	RASSF3	0.0763202	0.0154652	hsa-miR-6778-5p
NUCKS1	-0.0708654	0.0239804	hsa-miR-6883-5p	FRRS1	0.0811097	0.0161282	hsa-miR-6883-5p
PPP1R10	-0.0851018	0.0241967	hsa-miR-6785-5p	USP37	0.0921869	0.0162018	NA
MORC4	-0.0638485	0.0245555	NA	NHSL1	0.0999213	0.0163018	NA
UQCRQ	-0.0537671	0.0245779	NA	NFKBIB	0.0628	0.0167798	NA
ACSS1	-0.0444658	0.0244863	NA	UNC13B	0.0784227	0.0168202	NA
TOMM40	-0.0871311	0.0246636	hsa-miR-6785-5p	COL17A1	0.0787623	0.0165998	NA
ALS2CL	-0.0678773	0.0249616	NA	UBE2L6	0.090234	0.016859	NA
TBC1D13	-0.0678327	0.0261763	hsa-miR-4706, hsa-miR-6778-5p	ITGB1	0.0991345	0.0168269	NA
FAM169A	-0.0691268	0.0264115	NA	ZFHX3	0.112565	0.0165169	hsa-miR-6778-5p
H3C8	-0.0827398	0.0266677	NA	P4HB	0.123323	0.0166832	NA
ST3GAL1	-0.0753414	0.0267782	hsa-miR-6785-5p, hsa-miR-6883-5p	NENF	0.123672	0.0166755	NA
GLIPR1	-0.0584206	0.0267803	NA	POFUT2	0.0743437	0.0169929	hsa-miR-6785-5p
CAV1	-0.0924193	0.0274167	NA	MAML2	0.0543726	0.0175939	NA
ATP2A2	-0.0877904	0.0275859	NA	FMN1	0.0861752	0.0185626	hsa-miR-6778-5p, hsa-miR-6883-5p
FAM83H	-0.0833728	0.0276092	hsa-miR-6785-5p	MYH14	0.0741362	0.0187626	hsa-miR-6785-5p, hsa-miR-6883-5p
RAD54L2	-0.0740947	0.0278245	hsa-miR-1908-5p	IGF2R	0.100938	0.0191391	hsa-miR-6778-3p
PTPRF	-0.0707137	0.0273178	hsa-miR-6785-5p	TRAPPC1	0.0686509	0.0194494	NA
ITPRIPL2	-0.0702113	0.0273572	NA	TBC1D9	0.0707379	0.0194211	NA
LPGAT1	-0.0683658	0.0277383	NA	KDM2B	0.0591574	0.0200692	NA
HEATR6	-0.0668918	0.0271382	NA	MAP1S	0.0639451	0.0198693	NA
ALDH3A2	-0.0568081	0.0275151	NA	ZNF440	0.0659066	0.0199391	NA
H2BC9	-0.088742	0.0280219	NA	BTN3A1	0.0711388	0.020226	NA
BICRAL	-0.0539973	0.0283997	NA	TSC22D4	0.0712618	0.0201244	hsa-miR-6883-5p
DNAH1	-0.0487248	0.0284153	NA	RRBP1	0.079312	0.0203773	NA
QSER1	-0.0872622	0.0284759	NA	LIPA	0.0873815	0.0201329	NA
FEZ1	-0.0645485	0.0286031	NA	ACO2	0.0949006	0.0196815	hsa-miR-4706
B3GALNT2	-0.072122	0.0288035	NA	PPP1R18	0.0951157	0.0201057	NA
SLC35D1	-0.0591902	0.0288652	NA	TLR6	0.0531256	0.0208478	hsa-miR-4706, hsa-miR-1908-5p
ZNF362	-0.0542059	0.0291414	NA	RNF24	0.0721019	0.0207155	hsa-miR-6785-5p, hsa-miR-6883-5p
SLC6A9	-0.0443038	0.0292803	NA	TLE3	0.0828012	0.0207691	hsa-miR-1908-5p
H2AC12	-0.078591	0.0294449	NA	NLRP1	0.0873232	0.0208466	NA
PHYKPL	-0.0649148	0.0294225	NA	SAMD4B	0.0792995	0.0210527	NA
SLC37A4	-0.0601486	0.029719	NA	SCRN1	0.0897015	0.0212532	NA
LDHA	-0.0723906	0.0298066	NA	LIMS1	0.0921204	0.0215323	NA
MTOR	-0.0675172	0.02986	NA	DLG5	0.0812022	0.0216163	hsa-miR-6778-5p
NXT2	-0.044526	0.030192	NA	PFKL	0.0855675	0.0216614	hsa-miR-6785-5p
PNKP	-0.0587582	0.0303834	NA	CHRM3	0.0563522	0.0217668	hsa-miR-6785-5p
CAV2	-0.0806581	0.0307644	NA	LEPR	0.056645	0.0217585	NA
DCAKD	-0.0630097	0.0316804	hsa-miR-6785-5p	TMEM33	0.0794665	0.0221145	NA
AP4E1	-0.0565828	0.0317134	NA	NPM1P27	0.0537467	0.0222227	NA
IARS2	-0.0525261	0.0316062	NA	GREB1	0.04846	0.0228105	hsa-miR-6778-5p
PLEKHG2	-0.0649479	0.0320274	hsa-miR-6778-5p, hsa-miR-6883-5p	DCUN1D3	0.0554905	0.0226934	NA
S100A16	-0.0700726	0.0325591	NA	DCAF6	0.0770912	0.0230101	NA
SAMD1	-0.0665806	0.0329275	NA	MRFAP1	0.074965	0.0230859	NA
EIF5A	-0.0793276	0.0331324	NA	PHACTR2	0.0573839	0.0232234	NA
THBS1	-0.0744759	0.0331592	NA	IGF2BP3	0.0388016	0.0233294	NA
NAV1	-0.0710293	0.0333654	hsa-miR-4706	CCDC32	0.0519207	0.0240066	NA
TCHP	-0.0487036	0.033383	NA	TMTC2	0.0578577	0.0239124	NA
MBD3	-0.0569843	0.0337185	hsa-miR-6883-5p	COPS8	0.0698218	0.0240072	NA
VSIG10	-0.0568376	0.03384	NA	EXOC5	0.077966	0.0238129	NA
HES2	-0.0547092	0.0338825	hsa-miR-4706	PLD3	0.0782156	0.0240119	NA
SLC1A4	-0.0418547	0.0337812	NA	MT-RNR2	0.0863005	0.0238199	NA
IL27RA	-0.0494067	0.0339515	NA	LONP1	0.0912373	0.0238039	NA
ACSF3	-0.0579927	0.0344209	NA	BIRC5	0.0711288	0.0243967	NA
GPR87	-0.0597927	0.034572	NA	ELK4	0.0719458	0.0250506	NA
TYSND1	-0.0622347	0.034849	NA	PTPRJ	0.0557933	0.0253289	NA
TINF2	-0.0553713	0.0348784	NA	CEP126	0.0548471	0.0257316	NA
SLC27A4	-0.0459755	0.0348108	NA	FOXN3	0.077311	0.0257202	NA
TUBB4B	-0.08033	0.035085	NA	TJP3	0.0588991	0.0261679	hsa-miR-6785-5p
VKORC1L1	-0.0693499	0.0352321	NA	THOC7	0.0628511	0.0261022	NA
PPP2R1B	-0.0682074	0.035459	hsa-miR-6778-5p	SCAPER	0.0671579	0.0260155	NA
DHX33	-0.0653555	0.035613	NA	CLDN4	0.0862198	0.0263891	NA
ENTPD7	-0.0633281	0.0352041	hsa-miR-6785-5p	KIF1B	0.0758573	0.0267523	NA
TTC39C	-0.059627	0.0351843	NA	CLSTN1	0.0798311	0.0266576	hsa-miR-4706
ZNF672	-0.0546742	0.0349842	NA	IER3	0.0856847	0.0267664	NA
ADRB2	-0.0604461	0.0358914	NA	PDSS2	0.0470502	0.0277996	NA
NOL9	-0.0625383	0.036155	NA	STX2	0.0509325	0.0270239	NA
UNC5B	-0.0623971	0.0362338	NA	DDX23	0.0572978	0.0269345	NA
MRPL19	-0.0605648	0.0362218	NA	CAMLG	0.0588751	0.0271966	NA
RND3	-0.0759956	0.0368156	NA	BACE1	0.076161	0.0270877	NA
COA7	-0.059422	0.0367647	NA	USP32	0.0771006	0.0277543	hsa-miR-6785-5p, hsa-miR-6883-5p
MMACHC	-0.0457546	0.0367646	NA	KIAA1522	0.0774632	0.0277163	NA
NR2F2	-0.0627051	0.0371671	NA	DDIT4	0.0787559	0.0273685	NA
XBP1	-0.0633121	0.0373451	NA	NUMA1	0.0963013	0.0286342	NA
ST6GALNAC2	-0.0494968	0.0373962	NA	BCL7A	0.0612826	0.0290093	hsa-miR-6785-5p
TUBG1	-0.0706602	0.0386022	NA	DNAJC6	0.0693452	0.0292944	NA
RIPK4	-0.0630624	0.038672	NA	DOCK6	0.0754246	0.029269	NA
TOR1A	-0.0617195	0.0381699	NA	APEH	0.0703993	0.0300584	NA
AVPI1	-0.0546124	0.0382101	NA	PHF3	0.0769248	0.0304001	NA
SRRD	-0.0529726	0.0385908	NA	ILK	0.0610551	0.0306172	hsa-miR-1908-5p
IER5L	-0.0508409	0.0383913	hsa-miR-4706	MT-ND1	0.0879652	0.0307858	NA
TMX1	-0.0502352	0.0382319	NA	TNKS1BP1	0.0797441	0.0314406	hsa-miR-6778-3p
FAM160B1	-0.0586198	0.038816	NA	PRPF3	0.0453123	0.0315806	hsa-miR-6778-5p
PPCS	-0.0524703	0.0388786	NA	SART1	0.0637432	0.0318639	NA
USP33	-0.0644424	0.0393941	NA	AKIRIN1	0.0599656	0.0320901	NA
CDKN1A	-0.0628927	0.0395693	hsa-miR-6785-5p, hsa-miR-6883-5p	EPCAM	0.0740825	0.0324088	NA
ACP1	-0.0587806	0.0398286	NA	SERPINB5	0.0754154	0.0323378	NA
KIAA1549	-0.0570907	0.0400121	NA	ZNF805	0.0569777	0.032565	NA
ADAMTS1	-0.041707	0.0400255	NA	ADGRE5	0.0521966	0.0329424	NA
RTKN	-0.0640306	0.0401899	NA	MAGT1	0.072051	0.032934	NA
AMER1	-0.0526169	0.0403667	hsa-miR-6785-5p, hsa-miR-6883-5p	ASCC2	0.0733447	0.0327907	NA
NF1	-0.0839092	0.0406582	NA	KCTD20	0.0654502	0.0334447	hsa-miR-6785-5p
SOCS2	-0.0603825	0.0407851	NA	GNPDA1	0.0584749	0.0337219	NA
GBA2	-0.0447153	0.0407681	NA	ZBTB43	0.068742	0.0338169	NA
GCLC	-0.0708854	0.041469	NA	MMUT	0.0558115	0.0340245	NA
PISD	-0.0669436	0.0418343	NA	SSR2	0.0801198	0.0345992	NA
CTPS1	-0.062337	0.0420084	NA	RGS3	0.0376758	0.0356714	NA
TMEM69	-0.056787	0.0416583	NA	ZNF219	0.0624982	0.0353665	NA
NF2	-0.0510802	0.0417841	hsa-miR-1908-5p, hsa-miR-6778-5p	CSK	0.0635261	0.035528	NA
HYAL1	-0.0426221	0.0419093	NA	NFE2L1	0.0755683	0.0355902	NA
ARL8B	-0.0612602	0.0422968	NA	AMOTL1	0.0840572	0.0356556	NA
MIER3	-0.0501091	0.0424161	NA	DLG4	0.0608291	0.0358645	hsa-miR-6778-5p
FTSJ1	-0.0582518	0.043011	NA	PGAP6	0.0611069	0.0363464	NA
WIPI1	-0.0480199	0.042961	NA	BAZ1A	0.0676161	0.036318	NA
GNB1	-0.0666319	0.0433557	NA	AC109326.1	0.0463103	0.0364455	NA
CCNG1	-0.0572278	0.0432687	NA	ZSCAN30	0.0492792	0.0370464	hsa-miR-6785-5p, hsa-miR-6883-5p
TCTN3	-0.0517872	0.0432809	NA	TOX2	0.0530791	0.0370339	NA
NATD1	-0.037646	0.0436806	hsa-miR-6778-5p, hsa-miR-6785-5p, hsa-miR-6778-3p	ANKRD11	0.0661077	0.0369425	NA
DNAJC11	-0.060464	0.04384	hsa-miR-4706	CELF1	0.0775083	0.0372738	NA
SLC35C1	-0.0552881	0.0439982	hsa-miR-6785-5p	DSC2	0.0622368	0.0378136	NA
UBE2J1	-0.0562105	0.0442039	NA	GTF2IP13	0.043105	0.0384444	NA
SFXN3	-0.0627407	0.0443072	hsa-miR-6785-5p, hsa-miR-6883-5p	TMEM63A	0.0455329	0.0383241	hsa-miR-6883-5p
WDR77	-0.0449825	0.0444245	NA	CPT1A	0.0575097	0.0383686	hsa-miR-6778-5p, hsa-miR-6883-5p
H4C8	-0.0649786	0.0445094	NA	DHX37	0.0581419	0.0381761	hsa-miR-1908-5p
COPS7A	-0.0573611	0.0446194	has-miR-4706	TRIP10	0.0681139	0.0380875	NA
GLUL	-0.0646756	0.0448712	NA	SORL1	0.0769058	0.0386921	NA
MRPS26	-0.0482265	0.0452231	NA	MAK16	0.0531003	0.039979	NA
TP73	-0.0334207	0.0454642	hsa-miR-2277-5p	MAZ	0.0701201	0.0397976	hsa-miR-6785-5p, hsa-miR-6883-5p
MEAK7	-0.0630362	0.046113	NA	INCENP	0.0692691	0.0401265	NA
COA4	-0.0597635	0.0461468	NA	EVI5L	0.051701	0.0405587	hsa-miR-4706
NOCT	-0.0500133	0.0459847	NA	SH3PXD2A	0.0530111	0.0406855	NA
MICALL1	-0.056745	0.0463301	NA	SASH1	0.0603748	0.0406942	NA
TRAPPC8	-0.054131	0.0465545	NA	DNM3	0.0492552	0.0413143	NA
LYPLA2	-0.0508035	0.0468442	NA	NGFR	0.0535757	0.0420091	hsa-miR-6778-5p, hsa-miR-6785-5p, hsa-miR-6883-5p
CFL2	-0.0154995	0.0468644	NA	ZBTB4	0.0732168	0.0419715	hsa-miR-6883-5p
PTBP3	-0.069624	0.0471537	NA	DLEU1	0.0576285	0.0421134	NA
H2AC14	-0.0613875	0.0472219	NA	ETV5	0.0422277	0.0421982	NA
LETM1	-0.0553899	0.0472055	NA	UNKL	0.0466603	0.0423227	hsa-miR-2277-5p
SUMO1	-0.0603517	0.0473753	NA	CAPS2	0.0462388	0.0424761	NA
ANTXR1	-0.0633439	0.0475434	NA	TBC1D10B	0.0560056	0.0432903	NA
RPRD2	-0.0606466	0.0477924	hsa-miR-6785-5p, hsa-miR-6883-5p	MBD6	0.0632468	0.0434775	NA
BNC1	-0.0640314	0.0487378	NA	ZNF845	0.0465803	0.0435559	hsa-miR-6778-5p
UHRF1	-0.0589923	0.0484802	NA	ZNF273	0.0459833	0.0437198	NA
SLC25A11	-0.0575568	0.0485037	NA	SLC12A6	0.0626277	0.0439586	NA
SMARCD1	-0.0571632	0.048868	hsa-miR-6785-5p, hsa-miR-6883-5p	PLEKHA2	0.0631466	0.0444253	NA
TMEM203	-0.0474043	0.0489	NA	CPEB3	0.0468183	0.0447181	NA
TP53RK	-0.0461539	0.0488642	NA	ABI3BP	0.0441236	0.0449585	NA
KIF2A	-0.0443646	0.0487676	NA	IFI44	0.0341906	0.0451327	NA
SLC35B4	-0.0472901	0.049221	NA	SIRT2	0.0534202	0.0454399	NA
RNASEH2C	-0.0536842	0.0493959	NA	NOSIP	0.0534295	0.0454828	NA
WRNIP1	-0.0512791	0.0495596	NA	CS	0.0585241	0.045447	NA
FLNA	-0.0674871	0.0498765	NA	TRAF3	0.0546007	0.0458742	hsa-miR-4706
BOK	-0.0562758	0.0498291	hsa-miR-6785-5p	PLXNA1	0.0655645	0.0461355	hsa-miR-4706
CCN5	-1.41963	0.000141942	NA	DNMBP	0.067234	0.0464627	NA
ALPP	-1.13705	0.000470706	NA	GNAI2	0.0689616	0.0465665	NA
IL7R	-1.11293	0.00128789	NA	IFIH1	0.0542281	0.0469009	NA
GNE	-0.93387	0.00197515	NA	SNRNP48	0.0454894	0.0476056	NA
EIF5A2	-0.851791	0.00333657	NA	SNX29	0.0625271	0.0475877	NA
FLG	-0.8438	0.00209139	NA	ZNF720	0.0397541	0.0485778	NA
CYP4V2	-0.808849	0.00220586	NA	RNASEL	0.0441522	0.0484711	NA
XXYLT1	-0.751786	0.00185268	NA	PRPF6	0.0529437	0.048801	NA
ABHD15	-0.592618	0.00372827	NA	JMY	0.0552428	0.0488535	NA
SLC16A13	-0.519094	0.00509149	NA	NACC1	0.0558979	0.0485993	hsa-miR-6785-5p, hsa-miR-6883-5p
B3GALT6	-0.0571634	0.00862213	NA	UBXN7	0.0669116	0.0481437	NA
EDARADD	-0.0551736	0.0108314	NA	PTPN11	0.0670035	0.0489306	NA
SLC29A3	-0.053225	0.00641118	NA	EIF3F	0.0629878	0.0491509	NA
ARHGEF39	-0.0528608	0.0148199	NA	HDAC9	0.0648547	0.0492495	NA
RASGRF1	-0.0516847	0.002694	NA	THRA	0.0438986	0.0498243	NA
CCNQ	-0.0498111	0.012312	NA	ZNF84	0.0511781	0.0498936	NA
KDELR3	-0.0492862	0.0112677	NA	TP53	0.0482842	0.0499656	hsa-miR-6883-5p
SLC2A6	-0.0488508	0.00679688	NA	CPVL	0.012571	0.0287083	NA
PGP	-0.0486293	0.018333	NA	CASC1	0.0127461	0.0332214	NA
POLR3K	-0.0482976	0.0167081	NA	AC104024.2	0.0140856	0.0404935	NA
NUDT18	-0.048089	0.0112921	NA	TMPRSS11E	0.0141939	0.0381097	NA
DTD2	-0.0473074	0.0138197	NA	AL359715.2	0.0144012	0.0468205	NA
OXLD1	-0.0465545	0.0256498	NA	SLC9A2	0.0166078	0.034018	NA
EID2	-0.0444934	0.0247054	NA	FCF1P1	0.0166594	0.0373128	NA
SLC25A35	-0.0441959	0.0107401	hsa-miR-1908-5p	CDK14	0.0187614	0.0310001	NA
SOX4	-0.0441341	0.0377693	hsa-miR-2277-5p, hsa-miR-6883-5p	FKBP7	0.0187855	0.0344453	hsa-miR-6778-5p
SFXN2	-0.0436193	0.016746	NA	KLHL31	0.0201662	0.0184335	NA
ANKRD16	-0.0425156	0.0167044	NA	AL162231.2	0.0203017	0.0378341	NA
HDDC3	-0.0423576	0.0127823	NA	TRPV3	0.0206931	0.0411768	hsa-miR-6785-5p
TLCD1	-0.0420309	0.0293183	NA	GOLGA8N	0.0207293	0.0417237	NA
HGH1	-0.0412605	0.0182079	NA	RAB11B-AS1	0.0217995	0.049976	NA
CD24	-0.0398747	0.0242273	NA	AL359851.1	0.022051	0.0197047	NA
LBHD1	-0.039832	0.0232469	NA	RAET1L	0.0221179	0.0309317	NA
CEBPA	-0.0389638	0.0375247	NA	SLITRK6	0.0221475	0.0296665	NA
MCRIP1	-0.0388353	0.0417322	hsa-miR-6785-5p	LGALS9	0.0222519	0.0472012	NA
MREG	-0.0386459	0.0310345	NA	ERP27	0.0227316	0.0287219	NA
ZNF70	-0.0385487	0.0406611	hsa-miR-4706, hsa-miR-6778-5p	LINC00598	0.0228975	0.0327238	NA
SLC39A3	-0.0380264	0.0263372	hsa-miR-4706, hsa-miR-1908-5p	ROM1	0.0246108	0.0191998	NA
TSPAN31	-0.0379844	0.0287501	NA	AC011195.1	0.0251448	0.0431343	NA
TST	-0.0367681	0.0232042	NA	IFITM2	0.0253867	0.0406905	NA
METTL1	-0.0366847	0.0329253	NA	NDRG4	0.0259636	0.0356695	NA
ABCF2	-0.0365503	0.0376686	NA	SULT2B1	0.0265683	0.0223597	NA
C5	-0.0365255	0.00698246	NA	PADI3	0.0270325	0.0390148	NA
AP5S1	-0.036362	0.0487524	NA	PANX2	0.0274807	0.0469634	NA
SAA1	-0.0362957	0.00890644	NA	MKRN2OS	0.0278201	0.0156408	NA
MMRN2	-0.0362767	0.0241927	NA	LUCAT1	0.028343	0.016975	NA
PCDH10	-0.0347596	0.0357811	NA	PODXL	0.031518	0.0255274	NA
SPATA2L	-0.0343988	0.0318268	NA	RFX3	0.0317481	0.0405612	NA
TUSC1	-0.0336887	0.018426	NA	TRPM2-AS	0.0319952	0.041871	NA
MN1	-0.0336807	0.0091709	hsa-miR-6785-5p, hsa-miR-6883-5p	C3orf67	0.0323106	0.0394854	NA
GAREM2	-0.0315721	0.0490017	NA	OTUB2	0.0329429	0.0177588	NA
PSEN2	-0.0309884	0.036931	NA	ZNF585A	0.033629	0.0232955	NA
SLC47A2	-0.0282362	0.0141872	NA	FBXO16	0.0339004	0.0380937	NA
ICA1L	-0.0239112	0.043687	NA	MEX3A	0.0347441	0.0364947	hsa-miR-4706, hsa-miR-6883-5p
SERPINA1	-0.0223803	0.0276075	hsa-miR-6785-5p, hsa-miR-6883-5p	RNVU1-15	0.0359514	0.0294774	NA
RGS9	-0.0203228	0.0124734	NA	MAPK10	0.036086	0.0267771	NA
CCDC78	-0.0195558	0.04506	NA	RPL23AP82	0.0367183	0.0368585	NA
VSIG1	-0.0183223	0.0464528	NA	ACP3	0.0367224	0.018182	NA
APCDD1L	-0.0172416	0.00665194	NA	MUC1	0.0367785	0.0171072	NA
KLHDC7A	-0.014331	0.0172329	NA	PIP4P2	0.0371544	0.0318177	NA
MMP1	-0.00745994	0.0465371	NA	IFI6	0.0381818	0.0152823	NA
				ITGA1	0.0386926	0.0411572	NA
				N4BP3	0.0398557	0.0252993	hsa-miR-4706, hsa-miR-6785-5p, hsa-miR-6883-5p
				ZNF597	0.0398712	0.0436003	NA
				ZNF823	0.0404792	0.0100696	NA
				IL17RC	0.0406351	0.0490638	NA
				ADAM19	0.0410796	0.0314125	hsa-miR-6778-5p, hsa-miR-6883-5p
				SETBP1	0.0443284	0.0296366	NA
				ZNF41	0.0448142	0.0233623	NA
				LMTK3	0.0453469	0.0212604	NA
				DHFR2	0.0459879	0.0301732	NA
				TLR3	0.0469556	0.0195881	NA
				AL035661.1	0.0471445	0.0155208	NA
				IRAK2	0.0533473	0.0140272	NA
				KSR2	0.0542364	0.00916163	hsa-miR-6785-5p, hsa-miR-6883-5p
				LTBP2	0.0550349	0.0119189	hsa-miR-6785-5p
				ZFYVE21	0.0570121	0.0107454	NA
				APH1B	0.559359	0.00427432	NA
				DDAH2	0.574437	0.00385879	NA
				NCKAP5	0.660485	0.00418396	NA
				ARID3A	0.719305	0.00240101	NA
				AKAP6	0.729733	0.00187674	NA
				IKZF2	0.779318	0.00104879	NA
				CASP14	0.910009	0.00315753	NA
				RGS19	0.989273	0.000766177	NA
				ZNF616	1.01102	0.000321825	NA
				RNASE7	1.44518	0.0014711	NA
