# Supplementary material for: LncRNA LUESCC promotes esophageal squamous cell carcinoma by targeting the miR-6785-5p/NRSN2 axis
Source: Cell Mol Life Sci. 2024 Mar 8;81(1):121. doi: 10.1007/s00018-024-05172-9 (PMC10924007; doi:10.1007/s00018-024-05172-9)
Supplement: Supplementary file 6 — Supplementary file6 (XLSX 23 KB) [file 18_2024_5172_MOESM6_ESM.xlsx]

## Sheet: Sheet1
Table S5. The correlation between the expression of genes positively-regulated by LUESCC and the prognosis (n = 401).
Gene name	Relative expression		Overall survival			Hazard ratios: A covariate with hazard ratio > 1 indicates a protective prognosis while < 1 indicates a worse effect.
	Expression in tumor	Significance	Hazard ratios	P value
ZNF114	Up	No	NA	NA		*High expression level was correlated with poor prognosis
IL6*	Up	Yes	0.5597	0.0312		#High expression level was correlated with better prognosis
MOB1A	Up	Yes	1.228	0.4468
GLO1*	Up	Yes	0.5756	0.037		Abbreviations: NA: not access. Statistically significant: *P < 0.05.
EIF4EBP2	Up	No	NA	NA
ACADSB	Down	No	NA	NA
FGFBP1	Down	Yes	0.876	0.6212
PHF6	Up	No	NA	NA
SLC7A5	Up	No	NA	NA
KCTD12	Up	Yes	0.7898	0.3765
FGF2	Down	No	NA	NA
ACTG1	Up	No	NA	NA
CCND1	Up	No	NA	NA
CCN5	Down	Yes	0.8853	0.6481
STARD4	Up	No	NA	NA
ADIRF	Down	No	NA	NA
NTNG2	Up	No	NA	NA
OBSL1	Down	No	NA	NA
H2BC7	Down	No	NA	NA
FADS3	Up	No	NA	NA
PRR11	Up	Yes	1.679	0.0597
SAPCD2	Up	Yes	1.127	0.6573
TMEM138	Down	Yes	0.9216	0.76
CCDC9B	Down	Yes	1.456	0.1637
KRT80	Down	No	NA	NA
CDCA4	Up	No	NA	NA
ALPP	Up	No	NA	NA
HR	Up	No	NA	NA
ACO1	Up	No	NA	NA
IL6ST	Up	No	NA	NA
LOXL4	Up	No	NA	NA
IDI1	Down	No	NA	NA
SLC29A2	Up	No	NA	NA
FADS1	Up	Yes	0.6395	0.1488
KCTD15	Down	No	NA	NA
EME2	Down	Yes	0.9994	0.9983
ARPIN	Up	No	NA	NA
ALDH1A3	Down	No	NA	NA
IL7R	Up	Yes	1.012	0.9634
MSMO1#	Down	Yes	2.217	0.0044
SFT2D2	Up	No	NA	NA
IDH1	Down	No	NA	NA
UHMK1	Up	Yes	1.904	0.0109
ADAT1	Up	Yes	1.068	0.8077
H4C9	Up	No	NA	NA
FLOT1	Up	No	NA	NA
CMTM4	Up	Yes	1.086	0.757
DIS3L	Up	No	NA	NA
H6PD	Up	No	NA	NA
NDUFAF3	Up	No	NA	NA
NDST1	Down	No	NA	NA
H2AC13	Up	No	NA	NA
IRAK1	Up	No	NA	NA
G6PD	Up	No	NA	NA
PORCN	Down	No	NA	NA
KLHL23	Up	Yes	1.343	0.267
XXYLT1	Up	No	NA	NA
SLC3A2	Up	No	NA	NA
GNE	Up	No	NA	NA
ANXA8	Down	Yes	0.9617	0.8838
FLG	Down	Yes	0.946	0.8357
CYP4V2	Up	Yes	1.265	0.3812
ATP11A	Up	Yes	0.9433	0.8279
MPDU1	Down	No	NA	NA
CBX3	Up	Yes	0.7709	0.3233
DKK1	Up	Yes	1.261	0.3849
RUNX2	Up	Yes	0.9562	0.8662
RASGRF1	Up	No	NA	NA
VCL	Up	No	NA	NA
EGFR	Up	No	NA	NA
RCC2	Up	No	NA	NA
ANXA8L1	Down	Yes	NA	NA
EIF5A2	Up	Yes	0.6393	0.0888
CYB561A3	Up	No	NA	NA
CYREN	Up	No	NA	NA
ABHD15	Up	No	NA	NA
CLOCK	Up	No	NA	NA
PNO1	Up	Yes	0.9596	0.878
PCBP1	Up	No	NA	NA
DUSP4	Up	Yes	1.168	0.5559
CAPZA2	Up	No	NA	NA
PTPRG	Up	Yes	1.669	0.0491
MAP3K20	Up	Yes	1.439	0.1853
CNDP2	Down	No	NA	NA
CHPF	Up	Yes	0.8622	0.5766
FBXO32	Up	No	NA	NA
CORO2A	Up	No	NA	NA
NFYC	Up	No	NA	NA
H3C13	Up	No	NA	NA
SIGMAR1	Up	No	NA	NA
SLC16A13	Up	No	NA	NA
H3C10	Up	No	NA	NA
SERPINB13	Down	Yes	1.041	0.8822
ZBED1	Up	No	NA	NA
SLC36A1	Up	No	NA	NA
URM1	Up	No	NA	NA
FDFT1	Down	No	NA	NA
DENND10	Down	No	NA	NA
TMPO	Up	Yes	0.8236	0.4722
GPS1	Up	No	NA	NA
RPL7L1	Up	No	NA	NA
MBTPS2	Up	Yes	1.011	0.9684
SLC29A3	Up	Yes	0.7889	0.3785
APCDD1L	Up	No	NA	NA
ANXA3	Down	No	NA	NA
NABP1	Down	No	NA	NA
SLC2A6	Up	Yes	1.418	0.1947
TMEM14B	Up	No	NA	NA
CA2	Up	Yes	1.038	0.8878
C5	Up	No	NA	NA
TXNDC11	Up	No	NA	NA
SNX17	Up	No	NA	NA
PARP12	Up	Yes	0.9428	0.8265
PHLDA3	Down	Yes	1.406	0.2146
YARS1	Up	No	NA	NA
ATXN10	Up	No	NA	NA
H2BC13	Up	No	NA	NA
GATC	Up	Yes	1.608	0.0697
H4C3	Up	Yes	0.6195	0.0779
ESRP2	Down	Yes	0.7896	0.3813
COX7C	Down	No	NA	NA
CHAMP1	Up	Yes	1.068	0.8029
SUCO	Up	Yes	0.8213	0.4671
SACM1L	Up	No	NA	NA
MAN2C1#	Down	Yes	1.705	0.0463
ZMIZ1	Down	No	NA	NA
SLC26A2	Down	No	NA	NA
RBM38	Up	Yes	1.051	0.8519
B3GALT6	Up	No	NA	NA
RAB31	Up	No	NA	NA
H2AC15	Down	No	NA	NA
SAA1	Up	Yes	0.846	0.5326
TMED4	Up	No	NA	NA
PUDP	Up	No	NA	NA
MN1	Up	No	NA	NA
GMFB	Up	Yes	0.6294	0.0729
XRCC3	Up	No	NA	NA
SNF8	Up	No	NA	NA
EIF1AX	Up	No	NA	NA
SLC25A35	Up	No	NA	NA
MFAP3	Up	No	NA	NA
AJUBA	Up	No	NA	NA
FAM98B	Up	No	NA	NA
EDARADD	Down	No	NA	NA
GALE	Down	No	NA	NA
NIPAL1	Down	No	NA	NA
LRP8	Up	No	NA	NA
ORMDL1	Down	No	NA	NA
KDELR3	Up	Yes	0.7134	0.2146
NUDT18	Down	No	NA	NA
DUSP10	Up	No	NA	NA
GAS2L1	Down	No	NA	NA
SLC9A3R1	Down	No	NA	NA
ABCE1	Up	Yes	1.183	0.5347
FAM120AOS	Up	No	NA	NA
PAK6	Up	Yes	1.014	0.9592
NPTXR	Up	No	NA	NA
SENP5	Up	No	NA	NA
NRSN2*	Up	Yes	0.5858	0.0365
GADD45A	Down	No	NA	NA
UGCG	Down	No	NA	NA
CCNQ	Up	No	NA	NA
H2AC4	Up	No	NA	NA
OXA1L	Up	No	NA	NA
RGS9	Down	No	NA	NA
MPI	Up	No	NA	NA
ANAPC16	Up	No	NA	NA
LRRC41	Up	No	NA	NA
HDDC3	Up	No	NA	NA
DAP	Up	Yes	1.453	0.1544
CTDSPL	Up	No	NA	NA
WDR66	Up	Yes	1.304	0.331
CEP55	Up	Yes	1.643	0.0722
SET	Up	No	NA	NA
DPH2	Up	No	NA	NA
CES2	Down	Yes	0.9432	0.8285
DTD2	Up	No	NA	NA
CCNY	Up	No	NA	NA
SCD	Up	No	NA	NA
SLC47A2	Down	No	NA	NA
CITED2	Down	No	NA	NA
NADK	Up	No	NA	NA
TLCD3A	Up	No	NA	NA
ARHGEF39	Up	Yes	0.879	0.6322
H4C5	Down	No	NA	NA
WARS1	Up	Yes	0.6685	0.1331
CCDC125	Up	No	NA	NA
EXOSC6	Up	No	NA	NA
PTHLH	Up	Yes	0.8769	0.6226
CNOT11	Up	No	NA	NA
XPNPEP1	Up	No	NA	NA
ACLY	Up	Yes	1.415	0.2016
ANKRD16	Up	No	NA	NA
POLR3K	Up	No	NA	NA
SFXN2	Up	No	NA	NA
P3H2	Up	No	NA	NA
DBNL	Down	No	NA	NA
CISD3	Up	No	NA	NA
ASF1B	Up	Yes	1.152	0.6008
KLHDC7A	Down	No	NA	NA
DELE1	Down	No	NA	NA
DAZAP2	Up	No	NA	NA
C5orf22	Up	Yes	1.275	0.3654
PDZD2	Down	Yes	1.164	0.5727
HGH1	Up	Yes	1.07	0.8002
PGP	Up	No	NA	NA
TUSC1	Down	No	NA	NA
AFAP1L2	Up	No	NA	NA
HNRNPA2B1	Up	No	NA	NA
BAHCC1	Up	No	NA	NA
H2BC10	Up	No	NA	NA
TRAM2	Up	Yes	0.8127	0.442
TKFC	Up	No	NA	NA
AK4	Up	No	NA	NA
SLC35F5	Up	No	NA	NA
LRRC20	Up	No	NA	NA
TMOD2	Up	No	NA	NA
MAD2L1	Up	Yes	1.372	0.2451
SLC35F6	Up	No	NA	NA
NUP155	Up	Yes	1.312	0.3123
RNF207	Down	No	NA	NA
KNOP1	Up	No	NA	NA
EXOSC2	Up	No	NA	NA
PDCD7	Down	No	NA	NA
MAGEA4	Up	No	NA	NA
KIAA0040	Up	Yes	1.804	0.0302
MAVS	Up	No	NA	NA
RNF41	Up	No	NA	NA
CDC42SE1	Down	No	NA	NA
IRS1	Up	Yes	1.111	0.6953
SFXN1	Up	Yes	1.071	0.7973
TST	Down	No	NA	NA
LBHD1	Down	No	NA	NA
USB1	Up	Yes	1.346	0.2756
NUCKS1	Up	Yes	1.064	0.8179
MMRN2	Up	No	NA	NA
PPP1R10	Up	No	NA	NA
CD24	Down	Yes	0.837	0.5134
ACSS1	Up	No	NA	NA
MORC4	Up	No	NA	NA
UQCRQ	Down	No	NA	NA
TOMM40	Up	No	NA	NA
EID2	Up	No	NA	NA
ALS2CL#	Down	Yes	2.297	0.0011
OXLD1	Down	No	NA	NA
TBC1D13	Up	No	NA	NA
SLC39A3	Up	No	NA	NA
FAM169A	Up	Yes	1.032	0.9067
H3C8	Up	No	NA	NA
ST3GAL1	Up	No	NA	NA
GLIPR1	Up	Yes	0.8793	0.6309
HEATR6	Up	No	NA	NA
PTPRF	Up	No	NA	NA
ITPRIPL2	Up	Yes	1.568	0.1016
CAV1	Up	No	NA	NA
ALDH3A2	Down	No	NA	NA
ATP2A2	Up	No	NA	NA
SERPINA1	Up	Yes	0.6644	0.1381
FAM83H	Up	No	NA	NA
LPGAT1	Up	Yes	1.235	0.433
RAD54L2	Up	No	NA	NA
H2BC9	Up	No	NA	NA
BICRAL	Up	No	NA	NA
DNAH1	Down	No	NA	NA
QSER1	Up	Yes	1.351	0.2688
FEZ1	Up	No	NA	NA
TSPAN31	Up	No	NA	NA
B3GALNT2	Up	No	NA	NA
SLC35D1	Up	No	NA	NA
ZNF362	Up	No	NA	NA
SLC6A9	Down	No	NA	NA
TLCD1	Up	No	NA	NA
PHYKPL	Down	No	NA	NA
H2AC12	Up	No	NA	NA
SLC37A4	Up	No	NA	NA
LDHA	Up	No	NA	NA
MTOR	Up	No	NA	NA
NXT2	Up	Yes	0.9597	0.8783
PNKP	Up	No	NA	NA
CAV2	Up	No	NA	NA
MREG	Down	Yes	1.262	0.3917
IARS2	Up	No	NA	NA
DCAKD	Down	No	NA	NA
AP4E1	Up	No	NA	NA
SPATA2L	Up	No	NA	NA
PLEKHG2	Up	Yes	0.7805	0.3634
S100A16	Down	Yes	1.035	0.898
METTL1	Up	No	NA	NA
SAMD1	Up	No	NA	NA
EIF5A	Down	No	NA	NA
THBS1	Up	Yes	0.6379	0.0821
NAV1	Up	No	NA	NA
TCHP	Down	No	NA	NA
MBD3	Down	No	NA	NA
SLC1A4	Up	Yes	0.8327	0.4866
VSIG10	Down	No	NA	NA
HES2	Down	Yes	1.502	0.1401
IL27RA	Up	Yes	1.045	0.8701
ACSF3	Up	No	NA	NA
GPR87	Down	Yes	1.308	0.3238
SLC27A4	Down	No	NA	NA
TYSND1	Down	No	NA	NA
TINF2	Down	No	NA	NA
ZNF672	Up	No	NA	NA
TUBB4B	Up	No	NA	NA
TTC39C	Up	No	NA	NA
ENTPD7	Up	Yes	1.288	0.3496
VKORC1L1	Up	Yes	1.172	0.5545
PPP2R1B	Up	No	NA	NA
DHX33	Up	No	NA	NA
PCDH10	Down	No	NA	NA
ADRB2	Down	Yes	0.9789	0.9367
NOL9	Up	Yes	0.9941	0.9824
MRPL19	Up	No	NA	NA
UNC5B	Down	No	NA	NA
MMACHC	Up	No	NA	NA
COA7	Up	No	NA	NA
RND3	Down	No	NA	NA
PSEN2	Up	No	NA	NA
NR2F2	Up	No	NA	NA
XBP1	Up	No	NA	NA
ST6GALNAC2	Down	No	NA	NA
CEBPA	Up	No	NA	NA
ABCF2	Up	No	NA	NA
SOX4	Up	Yes	0.6559	0.1183
TOR1A	Up	No	NA	NA
AVPI1	Up	No	NA	NA
TMX1	Up	Yes	1.069	0.8059
IER5L	Up	Yes	0.9021	0.7007
SRRD	Up	No	NA	NA
TUBG1	Up	No	NA	NA
RIPK4	Down	Yes	1.27	0.3769
FAM160B1	Up	No	NA	NA
PPCS	Down	No	NA	NA
USP33	Up	No	NA	NA
CDKN1A	Down	No	NA	NA
ACP1	Up	No	NA	NA
KIAA1549	Up	Yes	1.197	0.492
ADAMTS1	Down	No	NA	NA
RTKN	Up	Yes	1.395	0.2174
AMER1	Up	No	NA	NA
NF1	Up	Yes	1.776	0.0309
ZNF70	Up	No	NA	NA
GBA2	Down	No	NA	NA
SOCS2	Down	No	NA	NA
GCLC	Up	No	NA	NA
TMEM69	Up	No	NA	NA
MCRIP1	Up	No	NA	NA
NF2	Up	No	NA	NA
PISD	Down	No	NA	NA
HYAL1	Down	No	NA	NA
CTPS1	Up	No	NA	NA
ARL8B	Up	No	NA	NA
MIER3	Up	No	NA	NA
WIPI1	Up	No	NA	NA
FTSJ1	Up	No	NA	NA
CCNG1	Up	No	NA	NA
TCTN3	Up	No	NA	NA
GNB1	Up	Yes	0.9103	0.7261
NATD1	Up	No	NA	NA
ICA1L	Up	No	NA	NA
DNAJC11	Up	No	NA	NA
SLC35C1	Down	No	NA	NA
UBE2J1	Up	No	NA	NA
SFXN3	Up	No	NA	NA
WDR77	Up	No	NA	NA
H4C8	Up	No	NA	NA
COPS7A	Down	No	NA	NA
GLUL	Down	No	NA	NA
CCDC78	Down	No	NA	NA
MRPS26	Down	No	NA	NA
TP73	Up	No	NA	NA
NOCT	Up	Yes	0.9271	0.7763
MEAK7	Down	No	NA	NA
COA4	Up	No	NA	NA
MICALL1	Down	No	NA	NA
VSIG1	Up	Yes	1.111	0.6924
MMP1	Up	Yes	1.111	0.6944
TRAPPC8	Up	No	NA	NA
LYPLA2	Up	No	NA	NA
CFL2	Up	No	NA	NA
PTBP3	Up	Yes	1.028	0.9172
LETM1	Down	No	NA	NA
H2AC14	Up	No	NA	NA
SUMO1	Up	No	NA	NA
ANTXR1	Up	Yes	0.965	0.892
RPRD2	Up	Yes	1.194	0.5085
UHRF1	Up	Yes	1.434	0.1901
SLC25A11	Up	No	NA	NA
BNC1	Down	No	NA	NA
AP5S1	Up	No	NA	NA
KIF2A	Up	Yes	1.301	0.3305
TP53RK	Up	No	NA	NA
SMARCD1	Up	No	NA	NA
TMEM203	Up	No	NA	NA
GAREM2	Up	Yes	NA	NA
SLC35B4	Up	No	NA	NA
RNASEH2C	Up	No	NA	NA
WRNIP1	Down	No	NA	NA
BOK	Down	No	NA	NA
FLNA	Down	No	NA	NA
