# Supplementary material for: LncRNA LUESCC promotes esophageal squamous cell carcinoma by targeting the miR-6785-5p/NRSN2 axis
Source: Cell Mol Life Sci. 2024 Mar 8;81(1):121. doi: 10.1007/s00018-024-05172-9 (PMC10924007; doi:10.1007/s00018-024-05172-9)
Supplement: Supplementary file 7 — Supplementary file7 (XLSX 444 KB) [file 18_2024_5172_MOESM7_ESM.xlsx]

## Sheet: FC>1.5 Positively regulated
Gene	logFC	logCPM	PValue	FDR	significant	siNC	siNRSN2
ENSG00000006210.7|CX3CL1	-0.786766	-0.80967	0.329842	1	Down	0.669542	0.387091
ENSG00000008128.23|CDK11A	-0.739255	4.117	0.263998	1	Down	21.6485	12.9676
ENSG00000008394.13|MGST1	-1.46546	-1.79498	0.14853	1	Down	0.360522	0.12903
ENSG00000009790.15|TRAF3IP3	-2.92903	-2.0655	0.00977491	0.487309	Down	0.343355	0.0430101
ENSG00000010327.10|STAB1	-1.9285	-1.47844	0.0447917	1	Down	0.497864	0.12903
ENSG00000010361.14|FUZ	-0.602945	-1.55958	0.503	1	Down	0.360522	0.236556
ENSG00000010610.10|CD4	-1.45083	-0.0415065	0.0559587	1	Down	1.35625	0.494617
ENSG00000011083.9|SLC6A7	-0.653226	0.0547045	0.366049	1	Down	1.21891	0.774183
ENSG00000011332.22|DPF1	-0.813578	0.842974	0.251014	1	Down	2.23181	1.2688
ENSG00000012124.17|CD22	-0.97655	2.60343	0.147502	1	Down	8.00016	4.06446
ENSG00000012171.20|SEMA3B	-0.681389	4.64964	0.301883	1	Down	30.8676	19.247
ENSG00000015520.15|NPC1L1	-1.32635	0.673053	0.0662885	1	Down	2.21464	0.881708
ENSG00000019169.11|MARCO	-1.80848	-0.664887	0.029826	1	Down	0.90989	0.258061
ENSG00000026036.23|RTEL1-TNFRSF6B	-0.733707	5.01918	0.265971	1	Down	40.4472	24.3222
ENSG00000028137.19|TNFRSF1B	-0.792378	-0.475914	0.316443	1	Down	0.858387	0.494617
ENSG00000036672.16|USP2	-1.11181	1.82703	0.104188	1	Down	4.7898	2.21502
ENSG00000042062.13|RIPOR3	-1.15919	1.31083	0.0997018	1	Down	3.36488	1.50535
ENSG00000042832.12|TG	-0.58975	1.93123	0.387972	1	Down	4.53228	3.01071
ENSG00000049089.15|COL9A2	-0.718102	1.23109	0.307089	1	Down	2.86701	1.74191
ENSG00000049768.18|FOXP3	-6.85912	-2.44668	0.00140897	0.093309	Down	0.274684	0
ENSG00000054356.14|PTPRN	-1.34343	-1.23024	0.113191	1	Down	0.549368	0.215051
ENSG00000055118.17|KCNH2	-1.22148	-0.777918	0.143857	1	Down	0.75538	0.322576
ENSG00000055813.6|CCDC85A	-0.983819	-2.09102	0.431875	1	Down	0.257516	0.12903
ENSG00000059804.16|SLC2A3	-7.24848	-2.1346	0.000390825	0.0390545	Down	0.360522	0
ENSG00000060566.14|CREB3L3	-6.76684	-2.51842	0.00199604	0.121742	Down	0.257516	0
ENSG00000061337.15|LZTS1	-1.39554	-1.84013	0.177284	1	Down	0.343355	0.12903
ENSG00000062524.16|LTK	-0.736247	-0.570122	0.374441	1	Down	0.789716	0.473112
ENSG00000063438.20|AHRR	-1.4585	2.92348	0.0318269	1	Down	11.056	4.02145
ENSG00000066923.18|STAG3	-0.779701	1.55402	0.259986	1	Down	3.65673	2.129
ENSG00000067840.13|PDZD4	-0.58585	1.20263	0.402355	1	Down	2.7125	1.80643
ENSG00000068028.18|RASSF1	-0.632016	3.76706	0.339757	1	Down	16.4982	10.645
ENSG00000068971.14|PPP2R5B	-0.760316	3.86071	0.252189	1	Down	18.215	10.7525
ENSG00000069431.14|ABCC9	-0.889253	-1.64948	0.343208	1	Down	0.360522	0.193546
ENSG00000069696.7|DRD4	-0.628513	1.15904	0.369722	1	Down	2.661	1.72041
ENSG00000071246.11|VASH1	-1.45211	1.68851	0.0374999	1	Down	4.65246	1.6989
ENSG00000072201.14|LNX1	-0.704635	-0.589008	0.401305	1	Down	0.772548	0.473112
ENSG00000072694.22|FCGR2B	-0.786353	0.382625	0.278422	1	Down	1.5966	0.924718
ENSG00000072818.12|ACAP1	-0.644723	0.507018	0.368002	1	Down	1.68244	1.07525
ENSG00000073067.14|CYP2W1	-0.991279	-1.01775	0.262816	1	Down	0.600871	0.301071
ENSG00000075043.21|KCNQ2	-3.55776	-1.57426	0.000921321	0.0768855	Down	0.5322	0.0430101
ENSG00000075399.14|VPS9D1	-0.585505	4.67425	0.37452	1	Down	30.5929	20.3868
ENSG00000075790.12|BCAP29	-2.00315	0.591772	0.0063612	0.339021	Down	2.33481	0.580637
ENSG00000076706.17|MCAM	-0.686789	2.33302	0.30674	1	Down	6.16322	3.8279
ENSG00000077092.20|RARB	-1.59587	-1.70885	0.104627	1	Down	0.394858	0.12903
ENSG00000078900.15|TP73	-1.00634	3.87159	0.130859	1	Down	19.4854	9.69879
ENSG00000081985.14|IL12RB2	-0.765174	-2.02998	0.545915	1	Down	0.257516	0.150535
ENSG00000085741.14|WNT11	-0.648262	2.7786	0.335928	1	Down	8.32635	5.31175
ENSG00000086717.19|PPEF1	-1.55204	-1.08871	0.0678523	1	Down	0.635206	0.215051
ENSG00000086730.17|LAT2	-0.61954	0.599799	0.398637	1	Down	1.78544	1.16127
ENSG00000088881.22|EBF4	-1.5766	-0.143232	0.0444452	1	Down	1.28758	0.430101
ENSG00000089012.14|SIRPG	-1.10342	-1.83359	0.285115	1	Down	0.326187	0.150535
ENSG00000089163.4|SIRT4	-2.39784	-1.63971	0.0237107	0.954568	Down	0.463529	0.0860203
ENSG00000089558.9|KCNH4	-0.833753	2.18029	0.219683	1	Down	5.75119	3.22576
ENSG00000089692.9|LAG3	-0.715176	1.33055	0.307987	1	Down	3.07302	1.87094
ENSG00000091513.16|TF	-0.706037	0.365389	0.32075	1	Down	1.5451	0.946223
ENSG00000091536.20|MYO15A	-0.757056	0.807736	0.282629	1	Down	2.14597	1.2688
ENSG00000092529.25|CAPN3	-2.01533	-0.892585	0.0178617	0.798037	Down	0.789716	0.193546
ENSG00000093217.11|XYLB	-0.679969	2.97269	0.308553	1	Down	9.61393	5.99991
ENSG00000095587.9|TLL2	-0.791991	-0.15947	0.317704	1	Down	1.08157	0.623647
ENSG00000095596.12|CYP26A1	-0.614176	-1.3389	0.562502	1	Down	0.429193	0.279566
ENSG00000095637.23|SORBS1	-0.596108	3.31534	0.370758	1	Down	11.9316	7.89236
ENSG00000095752.7|IL11	-0.60562	0.591519	0.411382	1	Down	1.76828	1.16127
ENSG00000099840.14|IZUMO4	-0.602332	3.05808	0.36825	1	Down	9.99162	6.58055
ENSG00000099866.16|MADCAM1	-0.917348	-0.179366	0.225187	1	Down	1.09874	0.580637
ENSG00000099984.12|GSTT2	-2.21868	-2.1128	0.0721088	1	Down	0.309019	0.0645152
ENSG00000099994.11|SUSD2	-0.60767	2.65806	0.366996	1	Down	7.57097	4.96767
ENSG00000100027.17|YPEL1	-0.590818	2.26681	0.378864	1	Down	5.73402	3.8064
ENSG00000100058.15|CRYBB2P1	-0.709229	-0.783614	0.374041	1	Down	0.669542	0.408596
ENSG00000100078.4|PLA2G3	-1.1874	-1.6158	0.199929	1	Down	0.394858	0.172041
ENSG00000100121.14|GGTLC2	-1.56871	-1.36543	0.0817032	1	Down	0.515032	0.172041
ENSG00000100167.21|SEPTIN3	-1.15482	0.294092	0.113722	1	Down	1.63093	0.731172
ENSG00000100336.18|APOL4	-1.39554	-1.84013	0.177284	1	Down	0.343355	0.12903
ENSG00000100346.18|CACNA1I	-0.60571	2.03924	0.370932	1	Down	4.90997	3.22576
ENSG00000100399.16|CHADL	-0.764216	1.68118	0.265993	1	Down	3.98291	2.34405
ENSG00000100417.12|PMM1	-0.747673	4.13651	0.258876	1	Down	21.9919	13.0966
ENSG00000100583.5|SAMD15	-3.70421	-2.24362	0.00547934	0.303588	Down	0.309019	0.0215051
ENSG00000100626.17|GALNT16	-0.669093	-1.64341	0.479616	1	Down	0.343355	0.215051
ENSG00000100628.12|ASB2	-0.622378	-1.14767	0.494848	1	Down	0.497864	0.322576
ENSG00000101194.18|SLC17A9	-1.70985	-1.43799	0.0668461	1	Down	0.497864	0.150535
ENSG00000101265.16|RASSF2	-0.58809	0.925915	0.403614	1	Down	2.23181	1.48385
ENSG00000101298.15|SNPH	-1.66954	-0.0756703	0.0314356	1	Down	1.37342	0.430101
ENSG00000101307.16|SIRPB1	-0.643788	3.28422	0.332768	1	Down	11.8286	7.56978
ENSG00000101331.17|CCM2L	-0.733364	-1.48596	0.393996	1	Down	0.394858	0.236556
ENSG00000101443.18|WFDC2	-0.588395	5.92602	0.37057	1	Down	72.98	48.5369
ENSG00000101470.10|TNNC2	-1.65334	-1.89349	0.122481	1	Down	0.343355	0.107525
ENSG00000101680.16|LAMA1	-0.74922	0.150679	0.320611	1	Down	1.33908	0.795688
ENSG00000101842.14|VSIG1	-0.765174	-2.02998	0.545915	1	Down	0.257516	0.150535
ENSG00000101898.7|MCTS2	-0.891279	-1.28084	0.351957	1	Down	0.480697	0.258061
ENSG00000102032.13|RENBP	-2.1863	-1.51998	0.0281231	1	Down	0.497864	0.107525
ENSG00000102128.8|RAB40AL	-0.783373	-0.367937	0.319771	1	Down	0.927058	0.537627
ENSG00000102243.13|VGLL1	-0.634095	0.634234	0.380107	1	Down	1.83695	1.18278
ENSG00000102362.16|SYTL4	-1.19671	0.804347	0.0956578	1	Down	2.36915	1.03224
ENSG00000102445.20|RUBCNL	-1.55574	-2.22086	0.183672	1	Down	0.257516	0.0860203
ENSG00000102760.13|RGCC	-0.739084	-0.631274	0.388042	1	Down	0.75538	0.451606
ENSG00000103056.12|SMPD3	-0.888379	-0.0075939	0.2464	1	Down	1.23608	0.666657
ENSG00000103227.19|LMF1	-0.591525	1.86982	0.386081	1	Down	4.34344	2.88168
ENSG00000103472.10|RRN3P2	-0.975257	-0.769933	0.221198	1	Down	0.721045	0.365586
ENSG00000103485.19|QPRT	-0.624863	0.347933	0.381621	1	Down	1.49359	0.967728
ENSG00000103723.17|AP3B2	-0.794404	-1.45056	0.348276	1	Down	0.412026	0.236556
ENSG00000103742.12|IGDCC4	-0.739008	-1.60387	0.421156	1	Down	0.360522	0.215051
ENSG00000104081.14|BMF	-0.591289	5.6372	0.368493	1	Down	59.7781	39.6769
ENSG00000104213.13|PDGFRL	-0.760628	1.2574	0.275194	1	Down	2.95285	1.74191
ENSG00000104313.20|EYA1	-6.76684	-2.51842	0.00199604	0.121742	Down	0.257516	0
ENSG00000104826.15|LHB	-0.685634	0.83373	0.339315	1	Down	2.14597	1.33331
ENSG00000104833.12|TUBB4A	-0.72219	1.78003	0.288243	1	Down	4.22326	2.5591
ENSG00000104888.10|SLC17A7	-0.782884	0.208402	0.301237	1	Down	1.40775	0.817193
ENSG00000105246.6|EBI3	-7.02767	-2.31338	0.00100641	0.0768855	Down	0.309019	0
ENSG00000105248.16|YJU2	-0.597298	3.37361	0.369918	1	Down	12.4294	8.21494
ENSG00000105270.15|CLIP3	-0.588998	2.30556	0.382482	1	Down	5.88853	3.91392
ENSG00000105290.13|APLP1	-1.48684	-0.0159508	0.0492372	1	Down	1.39059	0.494617
ENSG00000105388.17|CEACAM5	-7.10509	-2.25121	0.000726851	0.0620986	Down	0.326187	0
ENSG00000105419.18|MEIS3	-0.743757	1.82887	0.277679	1	Down	4.39494	2.62362
ENSG00000105467.9|SYNGR4	-1.12101	-0.0991927	0.131501	1	Down	1.21891	0.559132
ENSG00000105559.13|PLEKHA4	-0.650514	4.04542	0.325581	1	Down	20.1206	12.817
ENSG00000105613.10|MAST1	-0.674118	0.914826	0.340934	1	Down	2.26614	1.41933
ENSG00000105647.19|PIK3R2	-6.84849	6.4747	7.65296e-16	4.2826e-12	Down	176.227	1.52686
ENSG00000105650.23|PDE4C	-2.36135	0.235424	0.00209416	0.126691	Down	1.88845	0.365586
ENSG00000105695.15|MAG	-1.01908	1.02231	0.142675	1	Down	2.661	1.31181
ENSG00000105717.14|PBX4	-0.615464	2.25716	0.361523	1	Down	5.73402	3.74188
ENSG00000105808.19|RASA4	-1.04362	5.05433	0.115353	1	Down	44.6876	21.6771
ENSG00000105880.7|DLX5	-1.01453	-0.0671255	0.184481	1	Down	1.21891	0.602142
ENSG00000105889.16|STEAP1B	-0.668441	-1.77572	0.521385	1	Down	0.309019	0.193546
ENSG00000105894.13|PTN	-0.989028	-1.45612	0.283853	1	Down	0.429193	0.215051
ENSG00000105929.16|ATP6V0A4	-0.701129	-0.417605	0.362944	1	Down	0.875554	0.537627
ENSG00000106003.14|LFNG	-0.66072	4.20497	0.317656	1	Down	22.5412	14.2579
ENSG00000106018.14|VIPR2	-2.08372	-1.59477	0.0400936	1	Down	0.463529	0.107525
ENSG00000106028.11|SSBP1	-0.865314	2.49261	0.199727	1	Down	7.21045	3.95693
ENSG00000106133.19|NSUN5P2	-10.4176	0.755248	1.46867e-11	2.34819e-08	Down	3.26187	0
ENSG00000106258.15|CYP3A5	-0.765935	-0.128836	0.327732	1	Down	1.09874	0.645152
ENSG00000106328.10|FSCN3	-0.836171	-1.82704	0.426125	1	Down	0.309019	0.172041
ENSG00000106336.13|FBXO24	-0.661968	0.773244	0.353054	1	Down	2.04296	1.2903
ENSG00000106624.11|AEBP1	-1.85926	-2.35461	0.083497	1	Down	0.240348	0.0645152
ENSG00000107099.18|DOCK8	-1.35133	-2.34666	0.283653	1	Down	0.223181	0.0860203
ENSG00000107331.18|ABCA2	-0.62393	6.52889	0.342162	1	Down	111.951	72.6441
ENSG00000107738.20|VSIR	-0.768848	4.92175	0.244106	1	Down	38.1467	22.3868
ENSG00000107742.14|SPOCK2	-0.787717	1.62909	0.255628	1	Down	3.86274	2.23653
ENSG00000107968.10|MAP3K8	-0.62654	3.19837	0.347749	1	Down	11.0904	7.18269
ENSG00000108244.17|KRT23	-0.987001	4.3143	0.137335	1	Down	26.3868	13.3116
ENSG00000108309.14|RUNDC3A	-0.639313	2.77316	0.340976	1	Down	8.27485	5.31175
ENSG00000108684.15|ASIC2	-1.55574	-2.22086	0.183672	1	Down	0.257516	0.0860203
ENSG00000108759.4|KRT32	-1.29782	-1.26035	0.128892	1	Down	0.5322	0.215051
ENSG00000108785.7|HSD17B1P1	-0.983297	-0.13729	0.188103	1	Down	1.15024	0.580637
ENSG00000108786.11|HSD17B1	-3.47194	-0.778571	0.000335144	0.0365945	Down	0.978561	0.0860203
ENSG00000108839.12|ALOX12	-7.66114	-1.7892	7.44607e-05	0.0122553	Down	0.480697	0
ENSG00000109066.14|TMEM104	-0.674867	3.4282	0.310822	1	Down	13.1848	8.25795
ENSG00000109501.15|WFS1	-0.706364	4.27162	0.284925	1	Down	23.8975	14.645
ENSG00000109794.14|FAM149A	-1.01967	-1.57129	0.25882	1	Down	0.394858	0.193546
ENSG00000109846.9|CRYAB	-0.609035	-1.445	0.544247	1	Down	0.394858	0.258061
ENSG00000110777.12|POU2AF1	-1.02415	-0.662277	0.199277	1	Down	0.789716	0.387091
ENSG00000110799.14|VWF	-0.802662	2.314	0.235314	1	Down	6.26622	3.59135
ENSG00000110900.16|TSPAN11	-6.76684	-2.51842	0.00199604	0.121742	Down	0.257516	0
ENSG00000111729.15|CLEC4A	-1.91472	-1.71505	0.0576834	1	Down	0.412026	0.107525
ENSG00000112038.18|OPRM1	-7.24848	-2.1346	0.000390825	0.0390545	Down	0.360522	0
ENSG00000112149.10|CD83	-0.710304	1.19091	0.312747	1	Down	2.78117	1.6989
ENSG00000113328.19|CCNG1	-0.650192	5.39927	0.323274	1	Down	51.5032	32.8167
ENSG00000113555.6|PCDH12	-1.6629	-1.14842	0.0565605	1	Down	0.618038	0.193546
ENSG00000113721.14|PDGFRB	-1.13927	-1.49727	0.224728	1	Down	0.429193	0.193546
ENSG00000113763.12|UNC5A	-0.861359	1.35544	0.213883	1	Down	3.2447	1.78492
ENSG00000114013.16|CD86	-0.909242	-1.38237	0.307713	1	Down	0.446361	0.236556
ENSG00000114166.8|KAT2B	-1.42365	-0.554304	0.076689	1	Down	0.927058	0.344081
ENSG00000115129.14|TP53I3	-0.638165	0.78217	0.368823	1	Down	2.04296	1.31181
ENSG00000115297.11|TLX2	-1.45862	-0.807845	0.0864175	1	Down	0.772548	0.279566
ENSG00000115363.14|EVA1A	-0.588605	1.09939	0.40015	1	Down	2.52366	1.6774
ENSG00000115468.13|EFHD1	-0.701129	-0.417605	0.362944	1	Down	0.875554	0.537627
ENSG00000115556.14|PLCD4	-0.809778	-0.351764	0.300098	1	Down	0.944225	0.537627
ENSG00000115596.4|WNT6	-1.00783	-0.59992	0.196191	1	Down	0.824051	0.408596
ENSG00000115844.11|DLX2	-0.852247	0.0973429	0.247574	1	Down	1.32192	0.731172
ENSG00000115850.10|LCT	-1.63923	-2.49341	0.143889	1	Down	0.206013	0.0645152
ENSG00000116039.13|ATP6V1B1	-0.944187	-1.9283	0.395441	1	Down	0.291851	0.150535
ENSG00000116574.6|RHOU	-1.14681	-0.918596	0.17611	1	Down	0.669542	0.301071
ENSG00000116783.15|TNNI3K	-1.39554	-1.84013	0.177284	1	Down	0.343355	0.12903
ENSG00000116833.14|NR5A2	-0.683156	1.20969	0.327932	1	Down	2.79834	1.74191
ENSG00000117245.13|KIF17	-0.819389	-0.190761	0.26429	1	Down	1.0644	0.602142
ENSG00000117318.9|ID3	-0.668379	6.46208	0.309171	1	Down	108.174	68.0635
ENSG00000117400.18|MPL	-1.25226	-1.05285	0.162194	1	Down	0.618038	0.258061
ENSG00000117877.11|POLR1G	-0.604883	3.28896	0.364101	1	Down	11.7427	7.72032
ENSG00000117983.17|MUC5B	-1.83063	-1.18164	0.0399547	1	Down	0.618038	0.172041
ENSG00000118307.20|DNAI7	-7.02767	-2.31338	0.00100641	0.0768855	Down	0.309019	0
ENSG00000119508.18|NR4A3	-0.957727	2.40535	0.156875	1	Down	6.93576	3.56984
ENSG00000119514.7|GALNT12	-0.816313	3.79483	0.219113	1	Down	17.6484	10.0214
ENSG00000119535.19|CSF3R	-0.982633	0.601695	0.175927	1	Down	1.95712	0.989233
ENSG00000119686.10|FLVCR2	-1.01743	-0.276633	0.182184	1	Down	1.04723	0.516122
ENSG00000119782.14|FKBP1B	-7.17856	-2.19169	0.000530405	0.0478733	Down	0.343355	0
ENSG00000119915.5|ELOVL3	-2.34367	-1.67989	0.0287437	1	Down	0.446361	0.0860203
ENSG00000120051.15|CFAP58	-0.889253	-1.64948	0.343208	1	Down	0.360522	0.193546
ENSG00000120075.6|HOXB5	-0.622508	0.677454	0.391545	1	Down	1.88845	1.22579
ENSG00000120256.11|LRP11	-0.58977	7.09443	0.368812	1	Down	164.158	109.074
ENSG00000120279.7|MYCT1	-0.594178	-0.850636	0.474911	1	Down	0.618038	0.408596
ENSG00000120324.9|PCDHB10	-1.43052	-1.1719	0.0874894	1	Down	0.583703	0.215051
ENSG00000120328.6|PCDHB12	-2.85555	-2.12006	0.0127669	0.610631	Down	0.326187	0.0430101
ENSG00000120913.24|PDLIM2	-0.614021	6.01796	0.350154	1	Down	78.3364	51.1821
ENSG00000120949.15|TNFRSF8	-1.11993	-0.844449	0.173951	1	Down	0.703877	0.322576
ENSG00000121297.8|TSHZ3	-1.16283	-1.98515	0.302645	1	Down	0.291851	0.12903
ENSG00000121310.17|ECHDC2	-2.50042	-1.56267	0.0162728	0.74489	Down	0.497864	0.0860203
ENSG00000121410.12|A1BG	-2.36957	-2.00603	0.0456519	1	Down	0.343355	0.0645152
ENSG00000121716.21|PILRB	-0.603993	6.50569	0.357714	1	Down	109.564	72.085
ENSG00000122477.13|LRRC39	-0.729068	-0.400853	0.340697	1	Down	0.892722	0.537627
ENSG00000123338.13|NCKAP1L	-0.671304	-1.03452	0.427663	1	Down	0.549368	0.344081
ENSG00000123342.16|MMP19	-1.16283	-1.98515	0.302645	1	Down	0.291851	0.12903
ENSG00000123364.5|HOXC13	-0.615421	5.06036	0.350087	1	Down	40.327	26.3222
ENSG00000123901.9|GPR83	-0.609035	-1.445	0.544247	1	Down	0.394858	0.258061
ENSG00000123965.13|PMS2P5	-1.57987	-1.94192	0.14853	1	Down	0.326187	0.107525
ENSG00000123999.5|INHA	-0.81874	0.668726	0.246822	1	Down	1.97429	1.11826
ENSG00000124003.13|MOGAT1	-1.65334	-1.89349	0.122481	1	Down	0.343355	0.107525
ENSG00000124097.8|HMGB1P1	-0.622378	-1.14767	0.494848	1	Down	0.497864	0.322576
ENSG00000124102.5|PI3	-0.907541	1.56173	0.184027	1	Down	3.79407	2.02148
ENSG00000124107.5|SLPI	-0.700749	6.63819	0.286436	1	Down	123.282	75.8484
ENSG00000124116.19|WFDC3	-2.05295	0.0694535	0.00729859	0.378175	Down	1.61377	0.387091
ENSG00000124391.5|IL17C	-0.665199	-2.26681	0.612094	1	Down	0.206013	0.12903
ENSG00000124549.17|BTN2A3P	-0.823568	0.339401	0.264114	1	Down	1.56226	0.881708
ENSG00000124657.1|OR2B6	-1.41597	-1.05744	0.0898965	1	Down	0.635206	0.236556
ENSG00000124664.11|SPDEF	-0.908681	0.613528	0.208088	1	Down	1.93995	1.03224
ENSG00000124749.17|COL21A1	-1.35133	-2.34666	0.283653	1	Down	0.223181	0.0860203
ENSG00000124835.2|ENSG00000124835	-0.625702	-1.06082	0.467814	1	Down	0.5322	0.344081
ENSG00000125122.18|FBXL9P	-0.71704	1.52937	0.298522	1	Down	3.53655	2.15051
ENSG00000125508.4|SRMS	-0.80608	-0.059005	0.288451	1	Down	1.16741	0.666657
ENSG00000125775.15|SDCBP2	-0.674193	1.03767	0.339255	1	Down	2.47215	1.54837
ENSG00000125841.13|NRSN2	-1.49024	4.14604	0.0267043	1	Down	26.0435	9.26869
ENSG00000125999.11|BPIFB1	-8.55093	-1.00422	8.75702e-07	0.00034389	Down	0.892722	0
ENSG00000126264.10|HCST	-1.25285	-0.947087	0.144797	1	Down	0.669542	0.279566
ENSG00000126368.6|NR1D1	-0.655433	5.43423	0.319379	1	Down	52.8423	33.5479
ENSG00000126391.14|FRMD8	-0.665731	6.64175	0.310985	1	Down	122.44	77.1817
ENSG00000126583.12|PRKCG	-0.714937	2.01742	0.294034	1	Down	4.97864	3.03221
ENSG00000126895.16|AVPR2	-2.13551	-1.13011	0.0174854	0.784354	Down	0.669542	0.150535
ENSG00000127124.16|HIVEP3	-0.620731	3.85577	0.34781	1	Down	17.4939	11.3762
ENSG00000127129.10|EDN2	-0.856363	6.47642	0.193761	1	Down	114.663	63.3324
ENSG00000127578.7|WFIKKN1	-0.843215	2.7729	0.208668	1	Down	8.72121	4.86015
ENSG00000127588.5|GNG13	-0.983819	-2.09102	0.431875	1	Down	0.257516	0.12903
ENSG00000128242.13|GAL3ST1	-1.2171	1.10888	0.0822623	1	Down	2.95285	1.2688
ENSG00000128254.16|YWHAH-AS1	-9.01935	-0.574072	6.69157e-08	4.04822e-05	Down	1.23608	0
ENSG00000128268.12|MGAT3	-7.10509	-2.25121	0.000726851	0.0620986	Down	0.326187	0
ENSG00000128271.22|ADORA2A	-0.737527	1.18965	0.28432	1	Down	2.79834	1.6774
ENSG00000128710.6|HOXD10	-2.50617	-1.90687	0.0293231	1	Down	0.37769	0.0645152
ENSG00000128886.12|ELL3	-0.741905	1.98261	0.272456	1	Down	4.8928	2.92469
ENSG00000128917.8|DLL4	-1.14115	-0.0858115	0.131501	1	Down	1.23608	0.559132
ENSG00000129355.7|CDKN2D	-1.05364	3.20804	0.115374	1	Down	12.4123	5.97841
ENSG00000129455.16|KLK8	-0.594393	3.39055	0.370831	1	Down	12.5668	8.32246
ENSG00000129673.10|AANAT	-0.765174	-2.02998	0.545915	1	Down	0.257516	0.150535
ENSG00000129749.3|CHRNA10	-0.719812	0.854602	0.32086	1	Down	2.19747	1.33331
ENSG00000129757.15|CDKN1C	-0.833951	-0.573717	0.312663	1	Down	0.806884	0.451606
ENSG00000129946.11|SHC2	-1.07694	0.242126	0.137938	1	Down	1.5451	0.731172
ENSG00000129951.19|PLPPR3	-4.35571	-0.898735	2.28759e-05	0.00492359	Down	0.927058	0.0430101
ENSG00000129990.15|SYT5	-0.815	1.23801	0.2367	1	Down	2.95285	1.6774
ENSG00000129991.13|TNNI3	-0.7532	0.875172	0.294996	1	Down	2.24897	1.33331
ENSG00000130052.14|STARD8	-0.774948	1.17613	0.263447	1	Down	2.79834	1.63439
ENSG00000130208.10|APOC1	-0.673158	-0.0960695	0.384293	1	Down	1.09874	0.688162
ENSG00000130226.18|DPP6	-1.57987	-1.94192	0.14853	1	Down	0.326187	0.107525
ENSG00000130283.9|GDF1	-1.08506	0.868115	0.131065	1	Down	2.42065	1.13977
ENSG00000130383.7|FUT5	-2.65609	2.13043	0.000231244	0.02768	Down	7.46796	1.18278
ENSG00000130427.3|EPO	-0.923003	-2.33871	0.479207	1	Down	0.206013	0.107525
ENSG00000130433.8|CACNG6	-6.94586	-2.37844	0.00140897	0.093309	Down	0.291851	0
ENSG00000130595.20|TNNT3	-2.22884	-1.76388	0.034945	1	Down	0.412026	0.0860203
ENSG00000130600.21|H19	-0.861092	7.01554	0.191136	1	Down	166.836	91.8482
ENSG00000130643.9|CALY	-6.94586	-2.37844	0.00140897	0.093309	Down	0.291851	0
ENSG00000130653.16|PNPLA7	-0.875994	1.76496	0.199844	1	Down	4.34344	2.36556
ENSG00000130748.7|TMEM160	-0.704711	3.96577	0.287965	1	Down	19.3137	11.8493
ENSG00000130783.14|CCDC62	-0.739084	-0.631274	0.388042	1	Down	0.75538	0.451606
ENSG00000130829.18|DUSP9	-0.609507	3.42904	0.35803	1	Down	12.9616	8.4945
ENSG00000130957.5|FBP2	-8.06151	-1.442	1.16786e-05	0.00269499	Down	0.635206	0
ENSG00000131037.15|EPS8L1	-0.62046	3.73367	0.349749	1	Down	16.069	10.4515
ENSG00000131116.12|ZNF428	-0.649	2.46229	0.335352	1	Down	6.67825	4.258
ENSG00000131183.11|SLC34A1	-0.836171	-1.82704	0.426125	1	Down	0.309019	0.172041
ENSG00000131370.16|SH3BP5	-1.01483	2.8464	0.130035	1	Down	9.56243	4.73112
ENSG00000131378.14|RFTN1	-1.39324	-0.852739	0.0957251	1	Down	0.738213	0.279566
ENSG00000131435.13|PDLIM4	-6.94586	-2.37844	0.00140897	0.093309	Down	0.291851	0
ENSG00000131737.7|KRT34	-0.858666	-0.765949	0.278896	1	Down	0.703877	0.387091
ENSG00000131771.14|PPP1R1B	-0.763751	-1.06545	0.373174	1	Down	0.549368	0.322576
ENSG00000131797.14|CLUHP3	-0.74061	2.62995	0.272518	1	Down	7.69115	4.60209
ENSG00000132010.16|ZNF20	-0.989028	-1.45612	0.283853	1	Down	0.429193	0.215051
ENSG00000132016.12|BRME1	-0.86253	-1.09702	0.321053	1	Down	0.549368	0.301071
ENSG00000132185.18|FCRLA	-1.46546	-1.79498	0.14853	1	Down	0.360522	0.12903
ENSG00000132204.14|LINC00470	-1.63923	-2.49341	0.143889	1	Down	0.206013	0.0645152
ENSG00000132563.17|REEP2	-1.09142	1.26494	0.121441	1	Down	3.21037	1.50535
ENSG00000132622.11|HSPA12B	-1.57987	-1.94192	0.14853	1	Down	0.326187	0.107525
ENSG00000132692.19|BCAN	-0.941768	0.513019	0.185976	1	Down	1.81978	0.946223
ENSG00000133321.11|PLAAT4	-0.660377	1.53671	0.336392	1	Down	3.50222	2.21502
ENSG00000133392.18|MYH11	-0.836981	-0.13165	0.284504	1	Down	1.1159	0.623647
ENSG00000133401.16|PDZD2	-0.926524	3.9323	0.163116	1	Down	19.9489	10.4945
ENSG00000133433.11|GSTT2B	-1.57987	-1.94192	0.14853	1	Down	0.326187	0.107525
ENSG00000133624.15|ZNF767P	-6.85912	-2.44668	0.00140897	0.093309	Down	0.274684	0
ENSG00000134539.17|KLRD1	-0.60405	-0.136991	0.42521	1	Down	1.04723	0.688162
ENSG00000134612.13|FOLH1B	-1.14303	-2.21327	0.324544	1	Down	0.240348	0.107525
ENSG00000134627.12|PIWIL4	-6.85912	-2.44668	0.00140897	0.093309	Down	0.274684	0
ENSG00000134765.10|DSC1	-1.03721	-2.27457	0.394643	1	Down	0.223181	0.107525
ENSG00000135094.11|SDS	-1.47844	0.146978	0.045005	1	Down	1.56226	0.559132
ENSG00000135406.15|PRPH	-1.64802	-2.162	0.183672	1	Down	0.274684	0.0860203
ENSG00000135409.11|AMHR2	-1.2872	-0.826013	0.118412	1	Down	0.738213	0.301071
ENSG00000135502.19|SLC26A10P	-1.85368	-1.75756	0.0694193	1	Down	0.394858	0.107525
ENSG00000135702.15|CHST5	-0.618475	0.572956	0.386681	1	Down	1.75111	1.13977
ENSG00000135744.9|AGT	-1.04767	1.25574	0.134053	1	Down	3.15886	1.52686
ENSG00000135773.13|CAPN9	-1.06599	-1.28598	0.21203	1	Down	0.497864	0.236556
ENSG00000135914.6|HTR2B	-6.85912	-2.44668	0.00140897	0.093309	Down	0.274684	0
ENSG00000136244.12|IL6	-0.670993	2.44649	0.317568	1	Down	6.64391	4.17198
ENSG00000136378.15|ADAMTS7	-1.49768	-0.199703	0.0549209	1	Down	1.21891	0.430101
ENSG00000136449.16|MYCBPAP	-1.1769	-1.78856	0.241983	1	Down	0.343355	0.150535
ENSG00000136770.11|DNAJC1	-0.714165	2.21522	0.28769	1	Down	5.71686	3.48382
ENSG00000136936.11|XPA	-0.945904	0.23605	0.19053	1	Down	1.49359	0.774183
ENSG00000136944.19|LMX1B	-0.856194	-0.497023	0.283299	1	Down	0.858387	0.473112
ENSG00000137094.16|DNAJB5	-0.870292	0.368791	0.233372	1	Down	1.61377	0.881708
ENSG00000137098.14|SPAG8	-0.864236	-0.555045	0.290856	1	Down	0.824051	0.451606
ENSG00000137571.11|SLCO5A1	-2.69632	-2.23603	0.0222081	0.92917	Down	0.291851	0.0430101
ENSG00000137745.13|MMP13	-7.98164	-1.5121	1.44592e-05	0.00320451	Down	0.600871	0
ENSG00000137841.12|PLCB2	-1.56354	-0.955814	0.0734022	1	Down	0.703877	0.236556
ENSG00000137857.18|DUOX1	-0.924261	0.889359	0.193282	1	Down	2.36915	1.24729
ENSG00000138152.10|BTBD16	-0.794404	-1.45056	0.348276	1	Down	0.412026	0.236556
ENSG00000138769.11|CDKL2	-0.765174	-2.02998	0.545915	1	Down	0.257516	0.150535
ENSG00000139160.13|ETFBKMT	-1.04748	0.138685	0.161105	1	Down	1.42492	0.688162
ENSG00000139187.10|KLRG1	-0.876349	0.0711875	0.239089	1	Down	1.30475	0.709667
ENSG00000139572.4|GPR84	-0.67273	-0.381054	0.374612	1	Down	0.892722	0.559132
ENSG00000139574.9|NPFF	-7.7602	-1.70432	4.53239e-05	0.008822	Down	0.515032	0
ENSG00000139626.16|ITGB7	-0.615457	0.107188	0.426486	1	Down	1.25324	0.817193
ENSG00000140009.19|ESR2	-0.765935	-0.128836	0.327732	1	Down	1.09874	0.645152
ENSG00000140368.14|PSTPIP1	-1.73475	-2.10554	0.148066	1	Down	0.291851	0.0860203
ENSG00000140451.13|PIF1	-0.623903	4.69892	0.344126	1	Down	31.4513	20.4083
ENSG00000140465.15|CYP1A1	-0.722846	6.29727	0.271832	1	Down	97.8904	59.311
ENSG00000140678.17|ITGAX	-0.602888	0.537002	0.393343	1	Down	1.69961	1.11826
ENSG00000140931.20|CMTM3	-0.992973	-0.540146	0.221621	1	Down	0.858387	0.430101
ENSG00000141294.10|LRRC46	-1.34663	-0.693854	0.0987531	1	Down	0.824051	0.322576
ENSG00000141404.17|GNAL	-0.710188	0.778903	0.318158	1	Down	2.0773	1.2688
ENSG00000141744.4|PNMT	-0.944187	-1.9283	0.395441	1	Down	0.291851	0.150535
ENSG00000141756.20|FKBP10	-0.865244	1.05492	0.215384	1	Down	2.62666	1.44084
ENSG00000141854.10|MISP3	-0.8272	-1.21526	0.372408	1	Down	0.497864	0.279566
ENSG00000142046.15|TMEM91	-0.639487	3.99209	0.334298	1	Down	19.3309	12.4084
ENSG00000142279.13|WTIP	-1.11384	0.77712	0.118201	1	Down	2.28331	1.05375
ENSG00000142694.7|EVA1B	-1.1186	0.721831	0.11781	1	Down	2.19747	1.01074
ENSG00000143369.15|ECM1	-0.79346	0.652914	0.263882	1	Down	1.93995	1.11826
ENSG00000143382.16|ADAMTSL4	-0.913337	4.85969	0.167456	1	Down	37.872	20.1072
ENSG00000143412.10|ANXA9	-0.81139	2.39459	0.228454	1	Down	6.64391	3.78489
ENSG00000143429.13|LSP1P4	-0.841414	-0.634989	0.32241	1	Down	0.772548	0.430101
ENSG00000143450.19|OAZ3	-0.785682	0.173105	0.293234	1	Down	1.37342	0.795688
ENSG00000143469.21|SYT14	-0.721157	-1.18109	0.432544	1	Down	0.497864	0.301071
ENSG00000143631.11|FLG	-0.694487	3.95422	0.294673	1	Down	19.1077	11.8063
ENSG00000143786.8|CNIH3	-1.0337	-0.447951	0.202499	1	Down	0.927058	0.451606
ENSG00000143839.15|REN	-1.35133	-2.34666	0.283653	1	Down	0.223181	0.0860203
ENSG00000143858.12|SYT2	-0.983491	1.58069	0.152473	1	Down	3.91424	1.97847
ENSG00000144043.13|TEX261	-0.645726	4.41678	0.327631	1	Down	26.0091	16.6234
ENSG00000144481.17|TRPM8	-1.45715	-2.28233	0.228158	1	Down	0.240348	0.0860203
ENSG00000144485.11|HES6	-0.596906	1.7625	0.384349	1	Down	4.03442	2.66663
ENSG00000144488.15|ESPNL	-1.25226	-1.05285	0.162194	1	Down	0.618038	0.258061
ENSG00000144596.13|GRIP2	-0.648843	-0.199326	0.405843	1	Down	1.0129	0.645152
ENSG00000144648.16|ACKR2	-1.44642	0.124199	0.0505414	1	Down	1.52793	0.559132
ENSG00000144843.12|ADPRH	-1.3339	-2.09828	0.26675	1	Down	0.274684	0.107525
ENSG00000145198.15|VWA5B2	-1.81435	-1.04043	0.0334902	1	Down	0.686709	0.193546
ENSG00000145491.12|ROPN1L	-1.89634	-0.492501	0.020021	0.856468	Down	1.04723	0.279566
ENSG00000145526.12|CDH18	-1.77175	-1.58889	0.074136	1	Down	0.446361	0.12903
ENSG00000145736.15|GTF2H2	-0.681961	1.435	0.318209	1	Down	3.27904	2.04298
ENSG00000146005.4|PSD2	-0.670452	-1.30694	0.508053	1	Down	0.446361	0.279566
ENSG00000146006.8|LRRTM2	-8.91572	-0.670058	1.28242e-07	7.0014e-05	Down	1.15024	0
ENSG00000146013.11|GFRA3	-2.2874	-1.72125	0.0287437	1	Down	0.429193	0.0860203
ENSG00000146038.12|DCDC2	-0.665199	-2.26681	0.612094	1	Down	0.206013	0.12903
ENSG00000146192.15|FGD2	-0.678124	2.58463	0.313917	1	Down	7.33062	4.58058
ENSG00000146197.9|SCUBE3	-1.09437	-0.345272	0.16191	1	Down	1.0129	0.473112
ENSG00000146205.15|ANO7	-0.732947	3.12859	0.270493	1	Down	10.8672	6.53754
ENSG00000147003.7|CLTRN	-1.1769	-1.78856	0.241983	1	Down	0.343355	0.150535
ENSG00000147174.12|GCNA	-0.960213	-0.702829	0.235741	1	Down	0.75538	0.387091
ENSG00000147606.9|SLC26A7	-0.963405	-1.34949	0.2718	1	Down	0.463529	0.236556
ENSG00000148290.10|SURF1	-0.643345	2.53626	0.337115	1	Down	7.0216	4.49456
ENSG00000148291.10|SURF2	-0.655405	1.12118	0.344957	1	Down	2.6095	1.65589
ENSG00000148735.16|PLEKHS1	-0.901518	0.0445543	0.230503	1	Down	1.28758	0.688162
ENSG00000148803.12|FUOM	-0.588427	2.42577	0.385196	1	Down	6.40357	4.258
ENSG00000149131.17|SERPING1	-0.721157	-1.18109	0.432544	1	Down	0.497864	0.301071
ENSG00000149256.16|TENM4	-0.955374	-0.0102174	0.213042	1	Down	1.25324	0.645152
ENSG00000149300.10|C11orf52	-7.17856	-2.19169	0.000530405	0.0478733	Down	0.343355	0
ENSG00000149527.18|PLCH2	-0.600417	1.30907	0.388693	1	Down	2.93568	1.93546
ENSG00000149564.12|ESAM	-0.865091	-0.162333	0.249307	1	Down	1.09874	0.602142
ENSG00000149571.12|KIRREL3	-1.28925	-0.922897	0.130482	1	Down	0.686709	0.279566
ENSG00000149609.6|C20orf144	-0.852247	0.0973429	0.247574	1	Down	1.32192	0.731172
ENSG00000149634.5|SPATA25	-0.829873	-0.285799	0.27538	1	Down	0.995729	0.559132
ENSG00000149926.14|TLCD3B	-0.731266	-0.455095	0.350922	1	Down	0.858387	0.516122
ENSG00000151640.13|DPYSL4	-0.820869	-0.458473	0.295755	1	Down	0.875554	0.494617
ENSG00000151651.16|ADAM8	-0.852082	3.48997	0.199793	1	Down	14.4037	7.97838
ENSG00000152076.19|CCDC74B	-2.92903	-2.0655	0.00977491	0.487309	Down	0.343355	0.0430101
ENSG00000152213.4|ARL11	-0.86824	-0.020272	0.2464	1	Down	1.21891	0.666657
ENSG00000152377.14|SPOCK1	-0.655658	1.13958	0.341336	1	Down	2.64383	1.6774
ENSG00000152380.10|FAM151B	-0.793036	-0.882158	0.342553	1	Down	0.635206	0.365586
ENSG00000153902.14|LGI4	-0.783922	0.413197	0.274544	1	Down	1.63093	0.946223
ENSG00000153982.11|GDPD1	-0.691767	1.23232	0.324829	1	Down	2.84984	1.76342
ENSG00000154016.14|GRAP	-1.74061	-1.09338	0.0434223	1	Down	0.652374	0.193546
ENSG00000154025.16|SLC5A10	-1.01278	-1.10173	0.244669	1	Down	0.566535	0.279566
ENSG00000154118.13|JPH3	-0.586629	-1.8205	0.597593	1	Down	0.291851	0.193546
ENSG00000154188.10|ANGPT1	-6.94586	-2.37844	0.00140897	0.093309	Down	0.291851	0
ENSG00000154451.15|GBP5	-0.656543	1.76355	0.338989	1	Down	4.10309	2.60211
ENSG00000154917.11|RAB6B	-0.71811	0.494291	0.319179	1	Down	1.69961	1.03224
ENSG00000155085.16|AK9	-0.667627	-1.92149	0.573302	1	Down	0.274684	0.172041
ENSG00000155265.11|GOLGA7B	-0.711463	1.46795	0.307436	1	Down	3.38204	2.06449
ENSG00000155269.12|GPR78	-0.656348	3.29595	0.323361	1	Down	11.9659	7.59129
ENSG00000157306.14|ZFHX2-AS1	-0.630878	1.89345	0.356041	1	Down	4.46361	2.88168
ENSG00000157388.20|CACNA1D	-1.85368	-1.75756	0.0694193	1	Down	0.394858	0.107525
ENSG00000157782.10|CABP1	-0.779405	-2.20569	0.514813	1	Down	0.223181	0.12903
ENSG00000157856.12|DRC1	-1.06599	-1.28598	0.21203	1	Down	0.497864	0.236556
ENSG00000158008.10|EXTL1	-7.02767	-2.31338	0.00100641	0.0768855	Down	0.309019	0
ENSG00000158246.8|TENT5B	-0.732954	5.03769	0.266431	1	Down	40.9622	24.6448
ENSG00000158748.4|HTR6	-1.23712	-2.41413	0.352672	1	Down	0.206013	0.0860203
ENSG00000159173.19|TNNI1	-7.17856	-2.19169	0.000530405	0.0478733	Down	0.343355	0
ENSG00000159184.8|HOXB13	-0.644791	-0.397578	0.398232	1	Down	0.875554	0.559132
ENSG00000159387.8|IRX6	-1.39254	-0.273621	0.0786252	1	Down	1.13307	0.430101
ENSG00000159450.13|TCHH	-0.914665	0.808449	0.20302	1	Down	2.23181	1.18278
ENSG00000159496.15|RGL4	-2.11408	-1.34357	0.023483	0.954568	Down	0.566535	0.12903
ENSG00000159556.10|ISL2	-0.770133	1.59047	0.260039	1	Down	3.74257	2.19352
ENSG00000159753.15|CARMIL2	-0.58958	-0.925372	0.499294	1	Down	0.583703	0.387091
ENSG00000159761.15|C16orf86	-1.4892	-0.595389	0.062273	1	Down	0.90989	0.322576
ENSG00000160117.16|ANKLE1	-1.25747	0.481722	0.0884819	1	Down	1.90562	0.795688
ENSG00000160188.10|RSPH1	-0.781595	0.443136	0.288194	1	Down	1.66527	0.967728
ENSG00000160472.5|TMEM190	-1.24681	-1.74494	0.205414	1	Down	0.360522	0.150535
ENSG00000160678.12|S100A1	-0.587235	-0.431222	0.449741	1	Down	0.841219	0.559132
ENSG00000160808.11|MYL3	-1.05698	-1.69647	0.270771	1	Down	0.360522	0.172041
ENSG00000160883.11|HK3	-0.665199	-2.26681	0.612094	1	Down	0.206013	0.12903
ENSG00000160973.8|FOXH1	-0.987068	-1.73864	0.315121	1	Down	0.343355	0.172041
ENSG00000161328.11|LRRC56	-0.963908	-0.558608	0.238889	1	Down	0.841219	0.430101
ENSG00000161509.14|GRIN2C	-0.671716	-0.877932	0.42351	1	Down	0.618038	0.387091
ENSG00000161664.7|ASB16	-0.693227	0.0786884	0.349459	1	Down	1.25324	0.774183
ENSG00000161835.11|TAMALIN	-0.767566	0.161937	0.306624	1	Down	1.35625	0.795688
ENSG00000161860.8|SYCE2	-0.739008	-1.60387	0.421156	1	Down	0.360522	0.215051
ENSG00000162006.9|MSLNL	-2.35594	0.309876	0.00200584	0.122007	Down	1.99146	0.387091
ENSG00000162068.2|NTN3	-1.84083	0.517269	0.0136544	0.646172	Down	2.16313	0.602142
ENSG00000162174.12|ASRGL1	-0.703912	1.05579	0.3231	1	Down	2.52366	1.54837
ENSG00000162391.12|FAM151A	-2.13687	-2.16942	0.0910982	1	Down	0.291851	0.0645152
ENSG00000162415.7|ZSWIM5	-1.70985	-1.43799	0.0668461	1	Down	0.497864	0.150535
ENSG00000162426.16|SLC45A1	-1.3262	0.411553	0.0674332	1	Down	1.83695	0.731172
ENSG00000162494.6|LRRC38	-1.75344	-2.42227	0.109379	1	Down	0.223181	0.0645152
ENSG00000162551.14|ALPL	-0.913591	-1.78214	0.366588	1	Down	0.326187	0.172041
ENSG00000162571.14|TTLL10	-0.622378	-1.14767	0.494848	1	Down	0.497864	0.322576
ENSG00000162576.17|MXRA8	-0.969767	0.212311	0.183219	1	Down	1.47643	0.752677
ENSG00000162643.13|DNAI3	-0.779405	-2.20569	0.514813	1	Down	0.223181	0.12903
ENSG00000162733.19|DDR2	-0.936359	0.540959	0.197938	1	Down	1.85412	0.967728
ENSG00000162888.4|C1orf147	-0.949626	-1.04367	0.290499	1	Down	0.583703	0.301071
ENSG00000162975.5|KCNF1	-1.78994	-1.80141	0.0837197	1	Down	0.37769	0.107525
ENSG00000162998.5|FRZB	-8.523	-1.02956	1.03208e-06	0.00039831	Down	0.875554	0
ENSG00000163064.7|EN1	-1.33611	-1.11117	0.114552	1	Down	0.600871	0.236556
ENSG00000163121.10|NEURL3	-1.07314	1.44184	0.122379	1	Down	3.62239	1.72041
ENSG00000163202.5|LCE3D	-1.72772	-0.176935	0.0247327	0.986839	Down	1.28758	0.387091
ENSG00000163286.9|ALPG	-0.624863	0.347933	0.381621	1	Down	1.49359	0.967728
ENSG00000163352.6|LENEP	-1.77175	-1.58889	0.074136	1	Down	0.446361	0.12903
ENSG00000163395.17|IGFN1	-0.672432	-0.547933	0.414088	1	Down	0.789716	0.494617
ENSG00000163485.17|ADORA1	-1.25725	0.363786	0.0853734	1	Down	1.75111	0.731172
ENSG00000163794.6|UCN	-0.701379	1.18543	0.319817	1	Down	2.76401	1.6989
ENSG00000163888.4|CAMK2N2	-0.625702	-1.06082	0.467814	1	Down	0.5322	0.344081
ENSG00000164385.11|LINC01600	-0.797467	-0.533096	0.325787	1	Down	0.824051	0.473112
ENSG00000164406.8|LEAP2	-0.776819	-1.24516	0.413309	1	Down	0.480697	0.279566
ENSG00000164520.12|RAET1E	-5.43116	0.613788	2.79325e-08	1.83894e-05	Down	2.88418	0.0645152
ENSG00000164651.18|SP8	-1.94568	-1.09806	0.0264292	1	Down	0.669542	0.172041
ENSG00000164707.16|SLC13A4	-0.586629	-1.8205	0.597593	1	Down	0.291851	0.193546
ENSG00000164825.4|DEFB1	-0.891279	-1.28084	0.351957	1	Down	0.480697	0.258061
ENSG00000164946.20|FREM1	-1.46546	-1.79498	0.14853	1	Down	0.360522	0.12903
ENSG00000165071.15|TMEM71	-0.739008	-1.60387	0.421156	1	Down	0.360522	0.215051
ENSG00000165125.22|TRPV6	-1.12486	1.86327	0.101278	1	Down	4.92714	2.25803
ENSG00000165178.9|NCF1C	-0.670074	-1.41058	0.488687	1	Down	0.412026	0.258061
ENSG00000165269.13|AQP7	-1.03743	-1.19092	0.252505	1	Down	0.5322	0.258061
ENSG00000165548.11|TMEM63C	-1.15824	0.522808	0.111235	1	Down	1.92279	0.860203
ENSG00000165757.9|JCAD	-0.733786	0.474437	0.312614	1	Down	1.68244	1.01074
ENSG00000165794.10|SLC39A2	-0.882676	-0.678601	0.271034	1	Down	0.75538	0.408596
ENSG00000165887.12|ANKRD2	-0.658062	1.3279	0.348513	1	Down	3.02152	1.91395
ENSG00000166002.7|SMCO4	-0.58589	0.704149	0.414588	1	Down	1.90562	1.2688
ENSG00000166183.16|ASPG	-1.14026	0.11085	0.131474	1	Down	1.42492	0.645152
ENSG00000166262.16|FAM227B	-0.749426	-0.832055	0.358608	1	Down	0.652374	0.387091
ENSG00000166268.11|MYRFL	-0.635647	-0.757997	0.419933	1	Down	0.669542	0.430101
ENSG00000166394.15|CYB5R2	-2.05013	-2.22845	0.11546	1	Down	0.274684	0.0645152
ENSG00000166535.20|A2ML1	-0.628631	-0.978928	0.444231	1	Down	0.566535	0.365586
ENSG00000166763.9|STRCP1	-1.29901	0.392639	0.0740798	1	Down	1.80261	0.731172
ENSG00000166816.15|LDHD	-0.603035	3.65345	0.362957	1	Down	15.1248	9.95685
ENSG00000166828.3|SCNN1G	-2.64179	-1.4545	0.00944814	0.475252	Down	0.549368	0.0860203
ENSG00000166856.3|GPR182	-7.31516	-2.07974	0.000290613	0.0322034	Down	0.37769	0
ENSG00000166963.13|MAP1A	-0.652601	0.0153568	0.374637	1	Down	1.18457	0.752677
ENSG00000167081.18|PBX3	-0.638297	1.49547	0.354204	1	Down	3.38204	2.17201
ENSG00000167105.8|TMEM92	-0.59645	1.3834	0.384323	1	Down	3.09019	2.04298
ENSG00000167131.17|CCDC103	-1.42518	2.29981	0.0374635	1	Down	7.10744	2.64512
ENSG00000167183.3|PRR15L	-1.36153	0.307845	0.0642324	1	Down	1.71677	0.666657
ENSG00000167207.15|NOD2	-0.804803	1.73253	0.238447	1	Down	4.17176	2.38706
ENSG00000167216.19|KATNAL2	-1.05567	-1.07474	0.220226	1	Down	0.583703	0.279566
ENSG00000167261.14|DPEP2	-6.76684	-2.51842	0.00199604	0.121742	Down	0.257516	0
ENSG00000167614.14|TTYH1	-0.850351	0.516863	0.245206	1	Down	1.78544	0.989233
ENSG00000167705.12|RILP	-0.806188	1.13873	0.251024	1	Down	2.74684	1.56987
ENSG00000167774.2|ENSG00000167774	-0.756476	-0.384298	0.340697	1	Down	0.90989	0.537627
ENSG00000167874.7|TMEM88	-0.843177	0.317299	0.246248	1	Down	1.5451	0.860203
ENSG00000167914.12|GSDMA	-1.1769	-1.78856	0.241983	1	Down	0.343355	0.150535
ENSG00000167920.12|KRT10-AS1	-0.616455	2.98951	0.356522	1	Down	9.56243	6.23647
ENSG00000167971.16|CASKIN1	-1.12183	1.04389	0.109896	1	Down	2.76401	1.2688
ENSG00000167972.14|ABCA3	-0.61132	-0.526064	0.454799	1	Down	0.789716	0.516122
ENSG00000167984.18|NLRC3	-6.76684	-2.51842	0.00199604	0.121742	Down	0.257516	0
ENSG00000167992.14|VWCE	-0.599705	1.44389	0.387275	1	Down	3.22753	2.129
ENSG00000168079.17|SCARA5	-1.39554	-1.84013	0.177284	1	Down	0.343355	0.12903
ENSG00000168412.7|MTNR1A	-0.989028	-1.45612	0.283853	1	Down	0.429193	0.215051
ENSG00000168453.16|HR	-0.653742	6.62028	0.319719	1	Down	120.243	76.429
ENSG00000168874.13|ATOH8	-0.713327	4.5363	0.280183	1	Down	28.7731	17.5481
ENSG00000168899.5|VAMP5	-0.928111	0.504229	0.193353	1	Down	1.80261	0.946223
ENSG00000168918.14|INPP5D	-1.43961	-0.461415	0.0663129	1	Down	0.995729	0.365586
ENSG00000168993.15|CPLX1	-1.58664	-0.279715	0.0391552	1	Down	1.16741	0.387091
ENSG00000169035.12|KLK7	-0.630288	-0.037946	0.402827	1	Down	1.13307	0.731172
ENSG00000169071.15|ROR2	-1.2239	-0.690033	0.131019	1	Down	0.806884	0.344081
ENSG00000169245.6|CXCL10	-6.76684	-2.51842	0.00199604	0.121742	Down	0.257516	0
ENSG00000169402.16|RSPH10B2	-0.594178	-0.850636	0.474911	1	Down	0.618038	0.408596
ENSG00000169418.10|NPR1	-0.657605	2.24942	0.329653	1	Down	5.76836	3.65586
ENSG00000169474.5|SPRR1A	-7.02767	-2.31338	0.00100641	0.0768855	Down	0.309019	0
ENSG00000169495.5|HTRA4	-0.836171	-1.82704	0.426125	1	Down	0.309019	0.172041
ENSG00000169515.9|CCDC8	-0.975257	-0.769933	0.221198	1	Down	0.721045	0.365586
ENSG00000169583.13|CLIC3	-0.685147	0.900002	0.336	1	Down	2.24897	1.39783
ENSG00000169994.20|MYO7B	-1.64802	-2.162	0.183672	1	Down	0.274684	0.0860203
ENSG00000170074.20|FAM153A	-0.760437	-0.0432956	0.313448	1	Down	1.16741	0.688162
ENSG00000170092.15|SPDYE5	-6.94586	-2.37844	0.00140897	0.093309	Down	0.291851	0
ENSG00000170160.19|CCDC144A	-0.960213	-0.702829	0.235741	1	Down	0.75538	0.387091
ENSG00000170214.5|ADRA1B	-1.39254	-0.273621	0.0786252	1	Down	1.13307	0.430101
ENSG00000170271.11|FAXDC2	-0.7532	0.875172	0.294996	1	Down	2.24897	1.33331
ENSG00000170289.13|CNGB3	-1.57987	-1.94192	0.14853	1	Down	0.326187	0.107525
ENSG00000170324.21|FRMPD2	-1.10947	-0.942732	0.194613	1	Down	0.652374	0.301071
ENSG00000170477.13|KRT4	-0.624863	0.347933	0.381621	1	Down	1.49359	0.967728
ENSG00000170500.13|LONRF2	-2.41872	-2.43041	0.0396963	1	Down	0.240348	0.0430101
ENSG00000170681.7|CAVIN4	-0.783373	-0.367937	0.319771	1	Down	0.927058	0.537627
ENSG00000170955.10|CAVIN3	-0.837693	0.733634	0.247517	1	Down	2.0773	1.16127
ENSG00000171060.11|C8orf74	-0.728636	-1.37699	0.488687	1	Down	0.429193	0.258061
ENSG00000171097.14|KYAT1	-1.10752	3.82362	0.0969791	1	Down	19.2794	8.94611
ENSG00000171116.7|HSFX1	-0.586629	-1.8205	0.597593	1	Down	0.291851	0.193546
ENSG00000171121.17|KCNMB3	-1.00783	-0.59992	0.196191	1	Down	0.824051	0.408596
ENSG00000171126.8|KCNG3	-0.90824	0.00497126	0.233786	1	Down	1.25324	0.666657
ENSG00000171130.19|ATP6V0E2	-2.94516	1.56661	7.74561e-05	0.0126553	Down	5.15032	0.666657
ENSG00000171236.10|LRG1	-0.612481	5.03365	0.352419	1	Down	39.5545	25.8706
ENSG00000171388.12|APLN	-0.805691	-1.56543	0.369464	1	Down	0.37769	0.215051
ENSG00000171401.15|KRT13	-1.31851	1.97028	0.0559728	1	Down	5.52801	2.21502
ENSG00000171408.14|PDE7B	-1.64802	-2.162	0.183672	1	Down	0.274684	0.0860203
ENSG00000171621.14|SPSB1	-0.628581	5.40675	0.339495	1	Down	51.4689	33.2898
ENSG00000171790.16|SLFNL1	-1.5815	0.167036	0.034452	1	Down	1.61377	0.537627
ENSG00000171962.18|DRC3	-0.633328	0.608032	0.386264	1	Down	1.80261	1.16127
ENSG00000172159.16|FRMD3	-0.60405	-0.136991	0.42521	1	Down	1.04723	0.688162
ENSG00000172345.14|STARD5	-0.6415	3.27464	0.336125	1	Down	11.7427	7.52677
ENSG00000172348.16|RCAN2	-0.665199	-2.26681	0.612094	1	Down	0.206013	0.12903
ENSG00000172375.14|C2CD2L	-0.592984	1.00836	0.406612	1	Down	2.36915	1.56987
ENSG00000172478.18|MAB21L4	-0.780028	2.88321	0.243124	1	Down	9.27058	5.39777
ENSG00000172803.18|SNX32	-0.689958	1.39434	0.319918	1	Down	3.1932	1.97847
ENSG00000172940.13|SLC22A13	-0.644349	2.41543	0.339066	1	Down	6.45507	4.12897
ENSG00000173013.6|CCDC96	-0.807956	-1.0391	0.339352	1	Down	0.566535	0.322576
ENSG00000173110.8|HSPA6	-1.52657	3.46827	0.024007	0.963034	Down	16.3609	5.67734
ENSG00000173237.5|C11orf86	-1.72539	1.15567	0.0160633	0.73832	Down	3.34771	1.01074
ENSG00000173261.9|PLAC8L1	-0.842421	-0.176475	0.26429	1	Down	1.08157	0.602142
ENSG00000173262.12|SLC2A14	-1.14235	-0.313663	0.140892	1	Down	1.04723	0.473112
ENSG00000173295.11|FAM86B3P	-9.4925	-0.130692	4.33351e-09	4.04172e-06	Down	1.71677	0
ENSG00000173338.13|KCNK7	-0.591365	0.328099	0.41158	1	Down	1.45926	0.967728
ENSG00000173486.14|FKBP2	-0.730053	2.25992	0.281749	1	Down	5.92287	3.56984
ENSG00000173535.15|TNFRSF10C	-1.24464	-1.93511	0.253153	1	Down	0.309019	0.12903
ENSG00000173557.15|FAM166C	-1.94568	-1.09806	0.0264292	1	Down	0.669542	0.172041
ENSG00000173567.16|ADGRF3	-7.4985	-1.92697	0.000125561	0.0167295	Down	0.429193	0
ENSG00000173578.9|XCR1	-7.71152	-1.74612	5.79138e-05	0.0104544	Down	0.497864	0
ENSG00000173678.15|SPDYE2B	-0.857455	-1.9782	0.465039	1	Down	0.274684	0.150535
ENSG00000173762.8|CD7	-0.994607	0.18818	0.175874	1	Down	1.45926	0.731172
ENSG00000173867.10|ENSG00000173867	-0.724222	1.72017	0.292347	1	Down	4.05159	2.45158
ENSG00000173991.6|TCAP	-0.622378	-1.14767	0.494848	1	Down	0.497864	0.322576
ENSG00000174145.8|NWD2	-1.59587	-1.70885	0.104627	1	Down	0.394858	0.12903
ENSG00000174326.15|SLC16A11	-1.65691	-1.66771	0.0880012	1	Down	0.412026	0.12903
ENSG00000174343.6|CHRNA9	-2.21868	-2.1128	0.0721088	1	Down	0.309019	0.0645152
ENSG00000174353.18|STAG3L3	-9.76716	0.130043	8.14455e-10	9.11538e-07	Down	2.0773	0
ENSG00000174358.16|SLC6A19	-1.81656	-2.05128	0.119582	1	Down	0.309019	0.0860203
ENSG00000174527.11|MYO1H	-0.991984	-0.840312	0.226132	1	Down	0.686709	0.344081
ENSG00000174640.15|SLCO2A1	-0.912406	0.214614	0.209174	1	Down	1.45926	0.774183
ENSG00000174945.14|AMZ1	-1.32206	-1.88681	0.21179	1	Down	0.326187	0.12903
ENSG00000175040.6|CHST2	-0.735531	2.00978	0.281874	1	Down	4.97864	2.9892
ENSG00000175170.16|FAM182B	-1.97718	-1.44349	0.0380057	1	Down	0.515032	0.12903
ENSG00000175264.8|CHST1	-1.31349	-1.70266	0.174456	1	Down	0.37769	0.150535
ENSG00000175294.6|CATSPER1	-0.794404	-1.45056	0.348276	1	Down	0.412026	0.236556
ENSG00000175315.3|CST6	-0.951454	-0.500477	0.234057	1	Down	0.875554	0.451606
ENSG00000175745.15|NR2F1	-1.37575	0.774593	0.0541606	1	Down	2.40348	0.924718
ENSG00000175764.17|TTLL11	-0.955448	-0.374379	0.225552	1	Down	0.961393	0.494617
ENSG00000175841.8|FAM172BP	-0.668441	-1.77572	0.521385	1	Down	0.309019	0.193546
ENSG00000175899.15|A2M	-7.24848	-2.1346	0.000390825	0.0390545	Down	0.360522	0
ENSG00000175920.18|DOK7	-0.699568	3.17253	0.294316	1	Down	11.1075	6.83861
ENSG00000175985.10|PLEKHD1	-1.77175	-1.58889	0.074136	1	Down	0.446361	0.12903
ENSG00000176040.14|TMPRSS7	-1.49683	-1.58302	0.12613	1	Down	0.429193	0.150535
ENSG00000176054.6|RPL23P2	-1.45715	-2.28233	0.228158	1	Down	0.240348	0.0860203
ENSG00000176076.7|KCNE5	-2.49454	-1.05411	0.00613111	0.329901	Down	0.738213	0.12903
ENSG00000176289.4|IDSP1	-0.726551	0.245119	0.330424	1	Down	1.42492	0.860203
ENSG00000176884.17|GRIN1	-0.670074	-1.41058	0.488687	1	Down	0.412026	0.258061
ENSG00000176919.13|C8G	-0.639253	-0.627565	0.429983	1	Down	0.738213	0.473112
ENSG00000176927.16|EFCAB5	-1.45715	-2.28233	0.228158	1	Down	0.240348	0.0860203
ENSG00000177112.9|IRAG1-AS1	-0.674118	0.914826	0.340934	1	Down	2.26614	1.41933
ENSG00000177238.14|TRIM72	-1.52003	-1.39856	0.0946183	1	Down	0.497864	0.172041
ENSG00000177398.19|UMODL1	-0.963405	-1.34949	0.2718	1	Down	0.463529	0.236556
ENSG00000177494.6|ZBED2	-1.9285	-1.47844	0.0447917	1	Down	0.497864	0.12903
ENSG00000177519.4|RPRM	-0.876216	-0.424229	0.276398	1	Down	0.90989	0.494617
ENSG00000177710.6|SLC35G5	-1.55574	-2.22086	0.183672	1	Down	0.257516	0.0860203
ENSG00000177757.2|FAM87B	-0.665199	-2.26681	0.612094	1	Down	0.206013	0.12903
ENSG00000177875.5|CCDC184	-7.02767	-2.31338	0.00100641	0.0768855	Down	0.309019	0
ENSG00000178217.15|SH2D4B	-1.01967	-1.57129	0.25882	1	Down	0.394858	0.193546
ENSG00000178297.15|TMPRSS9	-1.62242	-1.17676	0.064661	1	Down	0.600871	0.193546
ENSG00000178342.5|KCNG2	-6.76684	-2.51842	0.00199604	0.121742	Down	0.257516	0
ENSG00000178397.13|FAM220A	-1.08597	1.8902	0.11256	1	Down	4.97864	2.34405
ENSG00000178568.15|ERBB4	-0.647936	-0.246389	0.41793	1	Down	0.978561	0.623647
ENSG00000178597.7|PSAPL1	-1.06014	3.26812	0.113722	1	Down	12.9616	6.21497
ENSG00000178623.13|GPR35	-0.927152	-0.723554	0.235741	1	Down	0.738213	0.387091
ENSG00000178636.8|MRPL42P1	-0.805691	-1.56543	0.369464	1	Down	0.37769	0.215051
ENSG00000178665.16|ZNF713	-0.633328	0.608032	0.386264	1	Down	1.80261	1.16127
ENSG00000178732.6|GP5	-0.86824	-0.020272	0.2464	1	Down	1.21891	0.666657
ENSG00000178750.3|STX19	-1.3339	-2.09828	0.26675	1	Down	0.274684	0.107525
ENSG00000178826.11|TMEM139	-0.620839	3.1017	0.350276	1	Down	10.3521	6.73109
ENSG00000178934.5|LGALS7B	-1.08071	-1.53379	0.224728	1	Down	0.412026	0.193546
ENSG00000178977.4|LINC00324	-0.669628	-1.52228	0.445397	1	Down	0.37769	0.236556
ENSG00000179002.6|TAS1R2	-6.94586	-2.37844	0.00140897	0.093309	Down	0.291851	0
ENSG00000179058.8|C9orf50	-0.941659	-1.25021	0.315146	1	Down	0.497864	0.258061
ENSG00000179082.4|LINC02913	-2.03968	1.6722	0.004011	0.229146	Down	5.04731	1.22579
ENSG00000179094.16|PER1	-0.669127	7.63202	0.308199	1	Down	243.507	153.138
ENSG00000179133.15|C10orf67	-1.30716	-0.475431	0.0943375	1	Down	0.961393	0.387091
ENSG00000179148.10|ALOXE3	-0.657601	0.367493	0.353741	1	Down	1.52793	0.967728
ENSG00000179564.4|LSMEM2	-0.769837	-1.1525	0.391806	1	Down	0.515032	0.301071
ENSG00000179673.5|RPRML	-1.09947	-1.38776	0.21793	1	Down	0.463529	0.215051
ENSG00000179776.19|CDH5	-0.714045	3.8575	0.281455	1	Down	17.9575	10.9461
ENSG00000179846.11|NKPD1	-0.601215	1.60741	0.376503	1	Down	3.62239	2.38706
ENSG00000179862.7|CITED4	-0.656094	7.34587	0.317715	1	Down	198.991	126.278
ENSG00000180245.7|RRH	-0.983819	-2.09102	0.431875	1	Down	0.257516	0.12903
ENSG00000180264.12|ADGRD2	-3.3448	-2.51008	0.0141459	0.66243	Down	0.240348	0.0215051
ENSG00000180279.7|TMEM277P	-2.39784	-1.63971	0.0237107	0.954568	Down	0.463529	0.0860203
ENSG00000180316.13|PNPLA1	-0.779405	-2.20569	0.514813	1	Down	0.223181	0.12903
ENSG00000180422.3|LINC00304	-0.839076	-1.31216	0.392904	1	Down	0.463529	0.258061
ENSG00000180448.11|ARHGAP45	-0.877679	4.20498	0.185737	1	Down	23.8288	12.9676
ENSG00000180730.5|SHISA2	-1.1497	0.408282	0.120251	1	Down	1.76828	0.795688
ENSG00000180834.8|MAP6D1	-0.717142	0.941074	0.306563	1	Down	2.33481	1.41933
ENSG00000180846.8|CSNK1G2-AS1	-1.0761	-2.03707	0.361697	1	Down	0.274684	0.12903
ENSG00000180953.11|ST20	-0.72432	1.30321	0.296719	1	Down	3.02152	1.82793
ENSG00000180998.12|GPR137C	-0.913591	-1.78214	0.366588	1	Down	0.326187	0.172041
ENSG00000181027.11|FKRP	-1.78618	2.90064	0.00923748	0.467809	Down	11.5024	3.33329
ENSG00000181322.15|NME9	-0.849614	-0.698982	0.271034	1	Down	0.738213	0.408596
ENSG00000181541.6|MAB21L2	-7.71152	-1.74612	5.79138e-05	0.0104544	Down	0.497864	0
ENSG00000181585.7|TMIE	-2.43949	-1.95557	0.0365207	1	Down	0.360522	0.0645152
ENSG00000181652.20|ATG9B	-0.946376	1.75781	0.168117	1	Down	4.39494	2.27954
ENSG00000181741.7|FDX1P1	-7.24848	-2.1346	0.000390825	0.0390545	Down	0.360522	0
ENSG00000181790.12|ADGRB1	-1.40371	-0.951447	0.104716	1	Down	0.686709	0.258061
ENSG00000182224.12|CYB5D1	-0.608608	3.48905	0.359406	1	Down	13.511	8.86009
ENSG00000182257.8|PRR34	-0.888379	-0.0075939	0.2464	1	Down	1.23608	0.666657
ENSG00000182366.11|FAM87A	-1.63923	-2.49341	0.143889	1	Down	0.206013	0.0645152
ENSG00000182376.2|ENSG00000182376	-7.10509	-2.25121	0.000726851	0.0620986	Down	0.326187	0
ENSG00000182557.8|SPNS3	-0.80608	-0.059005	0.288451	1	Down	1.16741	0.666657
ENSG00000182578.14|CSF1R	-0.700424	1.23762	0.317869	1	Down	2.86701	1.76342
ENSG00000182612.11|TSPAN10	-1.04631	1.29416	0.133955	1	Down	3.2447	1.56987
ENSG00000182676.5|PPP1R27	-6.76684	-2.51842	0.00199604	0.121742	Down	0.257516	0
ENSG00000182809.11|CRIP2	-0.877539	4.0907	0.186193	1	Down	22.009	11.9783
ENSG00000182841.15|RRP7BP	-0.805691	-1.56543	0.369464	1	Down	0.37769	0.215051
ENSG00000182873.5|PRKCZ-AS1	-0.656788	0.303616	0.367202	1	Down	1.45926	0.924718
ENSG00000182885.17|ADGRG3	-0.751581	0.424601	0.292372	1	Down	1.63093	0.967728
ENSG00000182896.13|TMEM95	-1.026	-1.88013	0.335879	1	Down	0.309019	0.150535
ENSG00000182912.6|TSPEAR-AS2	-7.02767	-2.31338	0.00100641	0.0768855	Down	0.309019	0
ENSG00000182986.15|ZNF320	-1.0761	-2.03707	0.361697	1	Down	0.274684	0.12903
ENSG00000183023.19|SLC8A1	-0.819338	-1.69029	0.394949	1	Down	0.343355	0.193546
ENSG00000183044.12|ABAT	-0.79214	1.4882	0.250092	1	Down	3.50222	2.02148
ENSG00000183049.14|CAMK1D	-0.589079	1.62557	0.397829	1	Down	3.65673	2.43007
ENSG00000183248.12|PRR36	-0.777543	2.57749	0.245586	1	Down	7.48513	4.36553
ENSG00000183251.4|OR51B4	-0.718149	-1.09232	0.410207	1	Down	0.5322	0.322576
ENSG00000183281.15|PLGLB1	-0.587235	-0.431222	0.449741	1	Down	0.841219	0.559132
ENSG00000183287.15|CCBE1	-1.13135	0.00966042	0.139094	1	Down	1.32192	0.602142
ENSG00000183307.4|TMEM121B	-0.654378	0.130316	0.391181	1	Down	1.28758	0.817193
ENSG00000183336.9|BOLA2	-7.57479	2.13955	3.56813e-13	7.9869e-10	Down	8.65254	0.0430101
ENSG00000183444.10|OR7E38P	-0.597777	1.25944	0.381456	1	Down	2.83268	1.87094
ENSG00000183484.12|GPR132	-1.69152	-0.450902	0.0333343	1	Down	1.04723	0.322576
ENSG00000183535.9|COL18A1-AS1	-7.31516	-2.07974	0.000290613	0.0322034	Down	0.37769	0
ENSG00000183578.8|TNFAIP8L3	-7.10509	-2.25121	0.000726851	0.0620986	Down	0.326187	0
ENSG00000183785.16|TUBA8	-0.62424	-0.213859	0.427969	1	Down	0.995729	0.645152
ENSG00000183889.12|NPIPA9	-0.705805	2.84829	0.290809	1	Down	8.87572	5.44078
ENSG00000184068.2|SREBF2-AS1	-0.842736	0.00757234	0.268826	1	Down	1.23608	0.688162
ENSG00000184185.10|KCNJ12	-0.932837	2.27246	0.167257	1	Down	6.28339	3.29028
ENSG00000184343.11|SRPK3	-0.868406	-0.371156	0.270071	1	Down	0.944225	0.516122
ENSG00000184441.4|ENSG00000184441	-0.591591	1.96258	0.385237	1	Down	4.63529	3.07523
ENSG00000184502.4|GAST	-2.1863	-1.51998	0.0281231	1	Down	0.497864	0.107525
ENSG00000184545.11|DUSP8	-1.20004	1.27683	0.0843591	1	Down	3.31337	1.44084
ENSG00000184709.7|LRRC26	-1.0401	0.0899289	0.161941	1	Down	1.37342	0.666657
ENSG00000184716.14|SERINC4	-1.29446	-1.13883	0.114552	1	Down	0.583703	0.236556
ENSG00000184730.12|APOBR	-0.670452	-1.30694	0.508053	1	Down	0.446361	0.279566
ENSG00000184795.9|UNC93B5	-0.779405	-2.20569	0.514813	1	Down	0.223181	0.12903
ENSG00000184828.10|ZBTB7C	-1.75344	-2.42227	0.109379	1	Down	0.223181	0.0645152
ENSG00000184925.12|LCN12	-1.46252	0.135634	0.0476879	1	Down	1.5451	0.559132
ENSG00000184986.11|TMEM121	-7.60894	-1.83364	9.63608e-05	0.0143796	Down	0.463529	0
ENSG00000185040.14|SPDYE16	-0.784912	-1.34419	0.438358	1	Down	0.446361	0.258061
ENSG00000185065.6|UFD1-AS1	-2.07991	-0.460977	0.0124342	0.599842	Down	1.09874	0.258061
ENSG00000185112.6|FAM43A	-0.593427	5.8196	0.366605	1	Down	67.8812	44.9886
ENSG00000185122.11|HSF1	-0.593418	5.53652	0.366885	1	Down	55.778	36.9672
ENSG00000185133.14|INPP5J	-0.985247	1.4011	0.155575	1	Down	3.45071	1.74191
ENSG00000185186.10|LINC00313	-0.685634	0.83373	0.339315	1	Down	2.14597	1.33331
ENSG00000185275.6|CD24P4	-0.764933	1.18838	0.267534	1	Down	2.81551	1.65589
ENSG00000185291.12|IL3RA	-1.14303	-2.21327	0.324544	1	Down	0.240348	0.107525
ENSG00000185298.13|CCDC137	-1.88364	3.56733	0.00579831	0.317534	Down	18.5755	5.03219
ENSG00000185339.10|TCN2	-0.989028	-1.45612	0.283853	1	Down	0.429193	0.215051
ENSG00000185352.9|HS6ST3	-1.95785	-2.29009	0.11546	1	Down	0.257516	0.0645152
ENSG00000185684.18|EP400P1	-0.61132	-0.526064	0.454799	1	Down	0.789716	0.516122
ENSG00000185739.13|SRL	-0.944187	-1.9283	0.395441	1	Down	0.291851	0.150535
ENSG00000185909.15|KLHDC8B	-1.14303	-2.21327	0.324544	1	Down	0.240348	0.107525
ENSG00000185955.5|SPACDR	-1.04661	0.581444	0.141771	1	Down	1.95712	0.946223
ENSG00000185966.4|LCE3E	-1.95785	-2.29009	0.11546	1	Down	0.257516	0.0645152
ENSG00000185972.6|CCIN	-4.05544	-1.96923	0.00133434	0.093309	Down	0.394858	0.0215051
ENSG00000185988.15|PLK5	-0.800052	-0.95849	0.356891	1	Down	0.600871	0.344081
ENSG00000186150.5|UBL4B	-1.73426	-0.960186	0.0365433	1	Down	0.721045	0.215051
ENSG00000186166.9|CENATAC	-1.20428	2.05976	0.0775079	1	Down	5.75119	2.49459
ENSG00000186204.15|CYP4F12	-0.697941	3.39679	0.292382	1	Down	12.9788	7.99989
ENSG00000186326.4|RGS9BP	-0.672638	-0.434559	0.386579	1	Down	0.858387	0.537627
ENSG00000186526.13|CYP4F8	-0.857455	-1.9782	0.465039	1	Down	0.274684	0.150535
ENSG00000186564.6|FOXD2	-0.924261	0.889359	0.193282	1	Down	2.36915	1.24729
ENSG00000186567.14|CEACAM19	-0.701076	2.94923	0.295958	1	Down	9.51093	5.84938
ENSG00000186710.12|CFAP73	-1.026	-1.88013	0.335879	1	Down	0.309019	0.150535
ENSG00000186723.4|OR10H1	-1.47551	0.909779	0.0398365	1	Down	2.69533	0.967728
ENSG00000186847.6|KRT14	-0.585123	1.85532	0.394103	1	Down	4.29193	2.86017
ENSG00000186862.20|PDZD7	-1.13248	0.638725	0.112542	1	Down	2.0773	0.946223
ENSG00000186912.7|P2RY4	-0.739084	-0.631274	0.388042	1	Down	0.75538	0.451606
ENSG00000186919.13|ZACN	-0.838702	0.206089	0.268156	1	Down	1.42492	0.795688
ENSG00000186976.15|EFCAB6	-0.923003	-2.33871	0.479207	1	Down	0.206013	0.107525
ENSG00000186998.16|EMID1	-0.95237	-0.107144	0.197409	1	Down	1.16741	0.602142
ENSG00000187017.18|ESPN	-1.29017	3.86144	0.0541033	1	Down	20.5669	8.40848
ENSG00000187122.17|SLIT1	-1.09947	-1.38776	0.21793	1	Down	0.463529	0.215051
ENSG00000187260.16|WDR86	-0.637069	0.191207	0.390472	1	Down	1.33908	0.860203
ENSG00000187479.9|C11orf96	-1.11993	-0.844449	0.173951	1	Down	0.703877	0.322576
ENSG00000187536.4|TPM3P7	-0.745861	-1.73235	0.454082	1	Down	0.326187	0.193546
ENSG00000187550.9|SBK2	-0.745861	-1.73235	0.454082	1	Down	0.326187	0.193546
ENSG00000187621.16|TCL6	-1.11503	-0.603567	0.155007	1	Down	0.841219	0.387091
ENSG00000187642.10|PERM1	-1.09286	0.252673	0.137938	1	Down	1.56226	0.731172
ENSG00000187650.4|VMAC	-0.648821	2.95878	0.332195	1	Down	9.44225	6.02142
ENSG00000187688.15|TRPV2	-0.831368	-0.85898	0.313932	1	Down	0.652374	0.365586
ENSG00000187866.10|PABIR1	-0.626026	1.085	0.373876	1	Down	2.52366	1.63439
ENSG00000187904.3|ENSG00000187904	-0.955936	-1.60983	0.298081	1	Down	0.37769	0.193546
ENSG00000187951.11|ENSG00000187951	-9.6686	0.0362188	1.59179e-09	1.61957e-06	Down	1.93995	0
ENSG00000187988.5|KCTD9P3	-1.75344	-2.42227	0.109379	1	Down	0.223181	0.0645152
ENSG00000187997.12|C17orf99	-0.612963	1.21879	0.377724	1	Down	2.76401	1.80643
ENSG00000188263.11|IL17REL	-0.805691	-1.56543	0.369464	1	Down	0.37769	0.215051
ENSG00000188396.4|DYNLT4	-1.24595	0.617191	0.0841575	1	Down	2.09446	0.881708
ENSG00000188505.5|NCCRP1	-0.733161	4.15088	0.267973	1	Down	22.1292	13.3116
ENSG00000188582.10|PAQR9	-0.852965	-1.41605	0.348276	1	Down	0.429193	0.236556
ENSG00000188613.7|NANOS1	-0.880108	1.9383	0.196113	1	Down	4.90997	2.66663
ENSG00000188629.14|ZNF177	-0.586629	-1.8205	0.597593	1	Down	0.291851	0.193546
ENSG00000188659.10|SAXO2	-0.594178	-0.850636	0.474911	1	Down	0.618038	0.408596
ENSG00000188672.19|RHCE	-0.618509	-0.361512	0.409516	1	Down	0.892722	0.580637
ENSG00000188677.15|PARVB	-1.95785	-2.29009	0.11546	1	Down	0.257516	0.0645152
ENSG00000188766.13|SPRED3	-0.6063	2.48621	0.371286	1	Down	6.71258	4.40854
ENSG00000188779.12|SKOR1	-1.18118	0.703195	0.101281	1	Down	2.19747	0.967728
ENSG00000188833.10|ENTPD8	-0.898581	1.81783	0.191037	1	Down	4.53228	2.43007
ENSG00000188958.10|UTS2B	-1.14303	-2.21327	0.324544	1	Down	0.240348	0.107525
ENSG00000188981.11|MSANTD1	-0.770046	0.125466	0.290081	1	Down	1.32192	0.774183
ENSG00000188991.3|SLC15A5	-6.94586	-2.37844	0.00140897	0.093309	Down	0.291851	0
ENSG00000188996.5|HUS1B	-0.626807	0.798246	0.390029	1	Down	2.06013	1.33331
ENSG00000189001.11|SBSN	-0.785672	1.6549	0.252844	1	Down	3.93141	2.27954
ENSG00000189052.7|CGB5	-1.16283	-1.98515	0.302645	1	Down	0.291851	0.12903
ENSG00000189152.11|GRAPL	-1.31349	-1.70266	0.174456	1	Down	0.37769	0.150535
ENSG00000189157.14|FAM47E	-0.891279	-1.28084	0.351957	1	Down	0.480697	0.258061
ENSG00000189184.12|PCDH18	-0.691025	0.257906	0.352237	1	Down	1.42492	0.881708
ENSG00000189269.12|DRICH1	-0.869428	-1.52803	0.323905	1	Down	0.394858	0.215051
ENSG00000189409.14|MMP23B	-0.586629	-1.8205	0.597593	1	Down	0.291851	0.193546
ENSG00000189419.8|SPATA41	-0.856194	-0.497023	0.283299	1	Down	0.858387	0.473112
ENSG00000196092.14|PAX5	-0.665199	-2.26681	0.612094	1	Down	0.206013	0.12903
ENSG00000196408.12|NOXO1	-1.24844	-1.57715	0.171886	1	Down	0.412026	0.172041
ENSG00000196466.10|ZNF799	-0.614749	0.791042	0.401002	1	Down	2.04296	1.33331
ENSG00000196581.11|AJAP1	-1.6974	0.358779	0.0204096	0.863606	Down	1.88845	0.580637
ENSG00000196796.5|NPIPB10P	-0.639253	-0.627565	0.429983	1	Down	0.738213	0.473112
ENSG00000197093.11|GAL3ST4	-1.96746	-1.94874	0.078524	1	Down	0.343355	0.0860203
ENSG00000197140.15|ADAM32	-1.01587	-0.168071	0.178732	1	Down	1.13307	0.559132
ENSG00000197191.7|CYSRT1	-0.882189	0.0323344	0.24263	1	Down	1.27041	0.688162
ENSG00000197301.7|HMGA2-AS1	-0.99034	-1.22025	0.282111	1	Down	0.515032	0.258061
ENSG00000197358.9|BNIP3P1	-0.705251	1.73323	0.3027	1	Down	4.06875	2.49459
ENSG00000197363.11|ZNF517	-0.766141	2.7922	0.252383	1	Down	8.66971	5.0967
ENSG00000197444.10|OGDHL	-0.795982	-0.205193	0.280167	1	Down	1.04723	0.602142
ENSG00000197506.8|SLC28A3	-1.09802	0.979242	0.11968	1	Down	2.62666	1.22579
ENSG00000197635.11|DPP4	-0.650488	-0.109578	0.404264	1	Down	1.08157	0.688162
ENSG00000197646.8|PDCD1LG2	-0.762975	0.232222	0.309113	1	Down	1.42492	0.838698
ENSG00000197744.5|PTMAP2	-0.739008	-1.60387	0.421156	1	Down	0.360522	0.215051
ENSG00000197768.11|STPG3	-6.76684	-2.51842	0.00199604	0.121742	Down	0.257516	0
ENSG00000197776.8|KLHDC1	-0.857275	0.0591934	0.251362	1	Down	1.28758	0.709667
ENSG00000197915.7|HRNR	-8.31063	-1.22083	2.94065e-06	0.000877646	Down	0.75538	0
ENSG00000197991.11|ENSG00000197991	-7.24848	-2.1346	0.000390825	0.0390545	Down	0.360522	0
ENSG00000198090.4|KRTAP4-6	-6.76684	-2.51842	0.00199604	0.121742	Down	0.257516	0
ENSG00000198125.13|MB	-0.587882	3.40875	0.377015	1	Down	12.7041	8.45149
ENSG00000198208.12|RPS6KL1	-1.57987	-1.94192	0.14853	1	Down	0.326187	0.107525
ENSG00000198211.8|ENSG00000198211	-10.642	0.973038	3.41017e-12	6.93938e-09	Down	3.81124	0
ENSG00000198271.5|KRTAP4-5	-1.69961	-0.984966	0.0412756	1	Down	0.703877	0.215051
ENSG00000198513.14|ATL1	-0.630759	1.22947	0.362107	1	Down	2.79834	1.80643
ENSG00000198520.12|ARMH1	-0.651189	2.11352	0.337783	1	Down	5.23616	3.33329
ENSG00000198547.10|C20orf203	-0.80608	-0.059005	0.288451	1	Down	1.16741	0.666657
ENSG00000198569.10|SLC34A3	-1.31291	-0.630251	0.100074	1	Down	0.858387	0.344081
ENSG00000198576.4|ARC	-0.835619	0.38054	0.250228	1	Down	1.61377	0.903213
ENSG00000198794.12|SCAMP5	-2.1409	1.8726	0.00256962	0.152974	Down	5.88853	1.33331
ENSG00000198821.12|CD247	-6.85912	-2.44668	0.00140897	0.093309	Down	0.274684	0
ENSG00000198838.14|RYR3	-1.08789	0.440293	0.137025	1	Down	1.78544	0.838698
ENSG00000198870.8|STKLD1	-1.6158	-1.33307	0.0706332	1	Down	0.5322	0.172041
ENSG00000198879.13|SFMBT2	-0.845887	1.53722	0.21764	1	Down	3.6739	2.04298
ENSG00000198933.10|TBKBP1	-0.747228	3.59495	0.261418	1	Down	15.0904	8.98912
ENSG00000198976.1|MIR429	-0.983819	-2.09102	0.431875	1	Down	0.257516	0.12903
ENSG00000199053.3|MIR324	-1.05508	-0.642433	0.183242	1	Down	0.806884	0.387091
ENSG00000199059.3|MIR135B	-0.754359	-1.87346	0.494712	1	Down	0.291851	0.172041
ENSG00000199377.1|RNU5F-1	-1.63923	-2.49341	0.143889	1	Down	0.206013	0.0645152
ENSG00000199415.1|RNA5SP370	-1.05698	-1.69647	0.270771	1	Down	0.360522	0.172041
ENSG00000199512.1|RNU6-212P	-1.23712	-2.41413	0.352672	1	Down	0.206013	0.0860203
ENSG00000199545.1|RNA5SP195	-0.980921	-0.358148	0.210778	1	Down	0.978561	0.494617
ENSG00000199730.1|RN7SKP95	-0.909242	-1.38237	0.307713	1	Down	0.446361	0.236556
ENSG00000200086.1|RNU6-433P	-0.669628	-1.52228	0.445397	1	Down	0.37769	0.236556
ENSG00000201376.1|SNORA70	-0.668441	-1.77572	0.521385	1	Down	0.309019	0.193546
ENSG00000201573.1|Y_RNA	-0.944187	-1.9283	0.395441	1	Down	0.291851	0.150535
ENSG00000201772.1|SNORA5C	-0.660657	1.56421	0.340117	1	Down	3.57089	2.25803
ENSG00000201782.1|RN7SKP226	-1.02749	-0.81783	0.206388	1	Down	0.703877	0.344081
ENSG00000202150.1|RNU6-407P	-0.667627	-1.92149	0.573302	1	Down	0.274684	0.172041
ENSG00000203387.2|SNF8P1	-1.32206	-1.88681	0.21179	1	Down	0.326187	0.12903
ENSG00000203647.2|ENSG00000203647	-0.670074	-1.41058	0.488687	1	Down	0.412026	0.258061
ENSG00000203650.9|LINC01285	-0.847816	-0.0330651	0.259694	1	Down	1.20174	0.666657
ENSG00000203739.6|PRDX6-AS1	-0.652893	1.90678	0.337272	1	Down	4.53228	2.88168
ENSG00000204044.6|SLC12A5-AS1	-7.31516	-2.07974	0.000290613	0.0322034	Down	0.37769	0
ENSG00000204052.5|LRRC73	-0.606429	1.83553	0.375901	1	Down	4.2576	2.79566
ENSG00000204099.12|NEU4	-1.03749	-0.580921	0.180992	1	Down	0.841219	0.408596
ENSG00000204110.7|LINC02520	-1.95785	-2.29009	0.11546	1	Down	0.257516	0.0645152
ENSG00000204194.1|RPL12P1	-0.857455	-1.9782	0.465039	1	Down	0.274684	0.150535
ENSG00000204219.11|TCEA3	-0.763751	-1.06545	0.373174	1	Down	0.549368	0.322576
ENSG00000204277.1|LINC01993	-0.893898	-0.536618	0.270547	1	Down	0.841219	0.451606
ENSG00000204516.10|MICB	-0.623705	0.315908	0.389201	1	Down	1.45926	0.946223
ENSG00000204540.11|PSORS1C1	-1.82592	-1.5511	0.0625616	1	Down	0.463529	0.12903
ENSG00000204624.8|DISP3	-7.24848	-2.1346	0.000390825	0.0390545	Down	0.360522	0
ENSG00000204677.13|FAM153CP	-0.629591	1.4474	0.363535	1	Down	3.26187	2.1075
ENSG00000204792.2|LINC01291	-1.22423	1.06514	0.0836336	1	Down	2.86701	1.22579
ENSG00000204880.9|KRTAP4-8	-0.947545	0.829676	0.184774	1	Down	2.28331	1.18278
ENSG00000204894.4|ENSG00000204894	-6.76684	-2.51842	0.00199604	0.121742	Down	0.257516	0
ENSG00000204947.9|ZNF425	-0.61132	-0.526064	0.454799	1	Down	0.789716	0.516122
ENSG00000204950.4|LRRC10B	-0.739084	-0.631274	0.388042	1	Down	0.75538	0.451606
ENSG00000204956.6|PCDHGA1	-0.768959	-0.173588	0.317704	1	Down	1.0644	0.623647
ENSG00000205041.1|ENSG00000205041	-0.788056	1.12736	0.263488	1	Down	2.7125	1.56987
ENSG00000205076.5|LGALS7	-0.857455	-1.9782	0.465039	1	Down	0.274684	0.150535
ENSG00000205090.9|TMEM240	-2.59619	-1.48964	0.0112943	0.551991	Down	0.5322	0.0860203
ENSG00000205177.7|C11orf91	-1.20912	-0.332524	0.122363	1	Down	1.04723	0.451606
ENSG00000205307.12|SAP25	-0.882676	-0.678601	0.271034	1	Down	0.75538	0.408596
ENSG00000205325.4|ENSG00000205325	-0.765174	-2.02998	0.545915	1	Down	0.257516	0.150535
ENSG00000205420.11|KRT6A	-0.646472	5.4036	0.326025	1	Down	51.6062	32.9673
ENSG00000205424.2|PCBP3-AS1	-1.63923	-2.49341	0.143889	1	Down	0.206013	0.0645152
ENSG00000205502.4|C2CD4B	-1.24681	-1.74494	0.205414	1	Down	0.360522	0.150535
ENSG00000205544.4|TMEM256	-1.29052	3.00281	0.0560044	1	Down	11.3135	4.62359
ENSG00000205559.5|CHKB-DT	-0.656388	1.75163	0.333454	1	Down	4.06875	2.58061
ENSG00000205560.13|CPT1B	-0.734171	3.62414	0.26836	1	Down	15.348	9.22568
ENSG00000205634.7|LINC00898	-1.90261	-0.124179	0.0135506	0.642622	Down	1.37342	0.365586
ENSG00000205744.10|DENND1C	-8.13718	-1.3752	7.72046e-06	0.00189906	Down	0.669542	0
ENSG00000205763.16|RP9P	-1.21735	-0.0885527	0.108945	1	Down	1.25324	0.537627
ENSG00000205771.9|CATSPER2P1	-0.631582	0.00286824	0.392776	1	Down	1.16741	0.752677
ENSG00000205786.8|LINC01531	-0.885229	-2.14717	0.431875	1	Down	0.240348	0.12903
ENSG00000205794.4|ENSG00000205794	-1.23783	-0.0207431	0.0970617	1	Down	1.32192	0.559132
ENSG00000205930.11|C21orf62-AS1	-0.733364	-1.48596	0.393996	1	Down	0.394858	0.236556
ENSG00000205940.8|HSP90AB2P	-0.763751	-1.06545	0.373174	1	Down	0.549368	0.322576
ENSG00000206140.12|TMEM191C	-1.56307	-0.0861903	0.0430794	1	Down	1.33908	0.451606
ENSG00000206228.4|HNRNPA1P4	-0.667627	-1.92149	0.573302	1	Down	0.274684	0.172041
ENSG00000206603.1|SNORA22B	-0.665199	-2.26681	0.612094	1	Down	0.206013	0.12903
ENSG00000206633.1|SNORA80B	-0.645917	-0.345397	0.409516	1	Down	0.90989	0.580637
ENSG00000206634.1|SNORA22	-1.85926	-2.35461	0.083497	1	Down	0.240348	0.0645152
ENSG00000206914.1|Y_RNA	-0.885229	-2.14717	0.431875	1	Down	0.240348	0.12903
ENSG00000207189.1|Y_RNA	-1.05698	-1.69647	0.270771	1	Down	0.360522	0.172041
ENSG00000207200.1|RNU6-45P	-0.668441	-1.77572	0.521385	1	Down	0.309019	0.193546
ENSG00000207233.1|SNORA37	-0.700138	-0.364722	0.374612	1	Down	0.90989	0.559132
ENSG00000207554.1|MIR647	-1.01967	-1.57129	0.25882	1	Down	0.394858	0.193546
ENSG00000207607.3|MIR200A	-0.885229	-2.14717	0.431875	1	Down	0.240348	0.12903
ENSG00000207622.1|MIR619	-1.07221	-0.185158	0.158916	1	Down	1.13307	0.537627
ENSG00000207631.1|MIR641	-1.78994	-1.80141	0.0837197	1	Down	0.37769	0.107525
ENSG00000207633.3|MIR505	-1.73475	-2.10554	0.148066	1	Down	0.291851	0.0860203
ENSG00000207730.3|MIR200B	-0.668441	-1.77572	0.521385	1	Down	0.309019	0.193546
ENSG00000207741.1|MIR590	-1.22603	-0.60722	0.120281	1	Down	0.858387	0.365586
ENSG00000207751.4|ENSG00000207751	-0.763751	-1.06545	0.373174	1	Down	0.549368	0.322576
ENSG00000207973.1|MIR589	-0.919809	-0.338937	0.236841	1	Down	0.978561	0.516122
ENSG00000210174.1|MT-TR	-0.671058	-1.11972	0.450687	1	Down	0.515032	0.322576
ENSG00000211645.2|IGLV1-50	-1.35133	-2.34666	0.283653	1	Down	0.223181	0.0860203
ENSG00000212429.1|RNU11-6P	-0.665199	-2.26681	0.612094	1	Down	0.206013	0.12903
ENSG00000212721.4|KRTAP4-11	-2.686	-1.42023	0.00792498	0.405006	Down	0.566535	0.0860203
ENSG00000212724.3|KRTAP2-3	-0.733364	-1.48596	0.393996	1	Down	0.394858	0.236556
ENSG00000212829.8|RPS26P3	-1.1874	-1.6158	0.199929	1	Down	0.394858	0.172041
ENSG00000213030.6|CGB8	-0.591066	0.0179453	0.420439	1	Down	1.16741	0.774183
ENSG00000213057.5|C1orf220	-3.07646	-0.376991	0.000381713	0.0390545	Down	1.28758	0.150535
ENSG00000213137.3|ARF1P2	-0.691025	0.257906	0.352237	1	Down	1.42492	0.881708
ENSG00000213139.8|CRYGS	-1.69152	-0.450902	0.0333343	1	Down	1.04723	0.322576
ENSG00000213149.3|CNN2P9	-7.24848	-2.1346	0.000390825	0.0390545	Down	0.360522	0
ENSG00000213290.4|PGK1P2	-7.31516	-2.07974	0.000290613	0.0322034	Down	0.37769	0
ENSG00000213316.10|LTC4S	-0.769485	0.610784	0.276118	1	Down	1.87128	1.09676
ENSG00000213347.11|MXD3	-0.652133	3.73205	0.324529	1	Down	16.1892	10.3009
ENSG00000213397.12|HAUS7	-0.724275	3.88628	0.275101	1	Down	18.3695	11.1181
ENSG00000213398.8|LCAT	-0.589019	3.03595	0.377285	1	Down	9.80278	6.51604
ENSG00000213399.3|RPS2P17	-1.10342	-1.83359	0.285115	1	Down	0.326187	0.150535
ENSG00000213412.3|HNRNPA1P33	-1.85926	-2.35461	0.083497	1	Down	0.240348	0.0645152
ENSG00000213420.8|GPC2	-0.79949	2.39516	0.235043	1	Down	6.62675	3.8064
ENSG00000213462.5|ERV3-1	-0.677391	2.97111	0.308553	1	Down	9.59676	5.99991
ENSG00000213480.3|ENSG00000213480	-2.05013	-2.22845	0.11546	1	Down	0.274684	0.0645152
ENSG00000213519.2|RPL36P7	-2.13687	-2.16942	0.0910982	1	Down	0.291851	0.0645152
ENSG00000213540.3|TXN2P1	-0.67341	0.104731	0.382988	1	Down	1.27041	0.795688
ENSG00000213626.13|LBH	-0.819405	1.36256	0.235307	1	Down	3.22753	1.82793
ENSG00000213638.6|ADAT3	-2.04447	2.27768	0.00354014	0.204761	Down	7.72548	1.87094
ENSG00000213676.13|ATF6B	-0.747122	4.73948	0.257846	1	Down	33.4256	19.9137
ENSG00000213707.2|HMGB1P10	-0.642254	-0.507982	0.42641	1	Down	0.806884	0.516122
ENSG00000213714.1|FAM209B	-1.23712	-2.41413	0.352672	1	Down	0.206013	0.0860203
ENSG00000213730.3|POLD2P1	-0.906735	-1.07009	0.290499	1	Down	0.566535	0.301071
ENSG00000213735.2|ANAPC10P1	-1.89399	-1.99907	0.0967864	1	Down	0.326187	0.0860203
ENSG00000213742.8|ZNF337-AS1	-0.680893	2.72715	0.308879	1	Down	8.10317	5.05369
ENSG00000213780.11|GTF2H4	-1.01967	-1.57129	0.25882	1	Down	0.394858	0.193546
ENSG00000213790.2|OLA1P1	-1.59587	-1.70885	0.104627	1	Down	0.394858	0.12903
ENSG00000213942.3|ENSG00000213942	-0.989028	-1.45612	0.283853	1	Down	0.429193	0.215051
ENSG00000213979.3|RPL7AP14	-0.665199	-2.26681	0.612094	1	Down	0.206013	0.12903
ENSG00000213999.17|MEF2B	-2.14571	1.48364	0.0027663	0.162949	Down	4.48078	1.01074
ENSG00000214016.3|RPSAP61	-0.944187	-1.9283	0.395441	1	Down	0.291851	0.150535
ENSG00000214070.3|MANEALP1	-2.08372	-1.59477	0.0400936	1	Down	0.463529	0.107525
ENSG00000214124.3|SNRPEP9	-0.805691	-1.56543	0.369464	1	Down	0.37769	0.215051
ENSG00000214140.11|PRCD	-6.85912	-2.44668	0.00140897	0.093309	Down	0.274684	0
ENSG00000214174.11|AMZ2P1	-1.01561	-1.31737	0.240055	1	Down	0.480697	0.236556
ENSG00000214176.12|PLEKHM1P1	-0.78686	0.565514	0.27336	1	Down	1.81978	1.05375
ENSG00000214264.4|KCTD9P4	-0.631232	-0.90145	0.459963	1	Down	0.600871	0.387091
ENSG00000214279.13|SCART1	-0.836035	3.89424	0.207824	1	Down	19.0047	10.645
ENSG00000214295.4|FOXO1B	-0.665199	-2.26681	0.612094	1	Down	0.206013	0.12903
ENSG00000214300.7|SPDYE3	-9.84821	0.207391	5.06679e-10	6.30083e-07	Down	2.19747	0
ENSG00000214359.3|RPL18P10	-2.90253	-1.60655	0.00847458	0.431125	Down	0.497864	0.0645152
ENSG00000214367.10|HAUS3	-1.22588	1.43539	0.0780722	1	Down	3.7254	1.59138
ENSG00000214433.4|GOLGA2P8	-1.3339	-2.09828	0.26675	1	Down	0.274684	0.107525
ENSG00000214456.8|PLIN5	-0.640845	5.386	0.330244	1	Down	50.9023	32.6447
ENSG00000214559.3|ENSG00000214559	-1.55574	-2.22086	0.183672	1	Down	0.257516	0.0860203
ENSG00000214691.9|LINC01913	-1.1874	-1.6158	0.199929	1	Down	0.394858	0.172041
ENSG00000214694.13|ARHGEF33	-0.991984	-0.840312	0.226132	1	Down	0.686709	0.344081
ENSG00000214725.10|CDIPTOSP	-1.12367	-1.65555	0.232646	1	Down	0.37769	0.172041
ENSG00000214736.8|TOMM6	-0.886011	3.3566	0.184381	1	Down	13.2363	7.16119
ENSG00000214796.10|TUBA5P	-0.756476	-0.384298	0.340697	1	Down	0.90989	0.537627
ENSG00000214803.3|ENSG00000214803	-0.839076	-1.31216	0.392904	1	Down	0.463529	0.258061
ENSG00000214814.7|FER1L6	-0.622378	-1.14767	0.494848	1	Down	0.497864	0.322576
ENSG00000214842.6|RAD51AP2	-0.869428	-1.52803	0.323905	1	Down	0.394858	0.215051
ENSG00000214856.12|KRT16P1	-8.24373	-1.28057	4.27844e-06	0.00118233	Down	0.721045	0
ENSG00000214892.4|USP8P1	-1.23712	-2.41413	0.352672	1	Down	0.206013	0.0860203
ENSG00000214900.13|LINC01588	-0.655396	3.63463	0.322713	1	Down	15.1419	9.61277
ENSG00000215065.3|DUSP8P1	-2.68951	-1.7702	0.0155141	0.718135	Down	0.429193	0.0645152
ENSG00000215241.4|LINC02449	-7.4985	-1.92697	0.000125561	0.0167295	Down	0.429193	0
ENSG00000215375.7|MYL5	-0.585144	3.72126	0.376792	1	Down	15.7771	10.516
ENSG00000215493.3|ENSG00000215493	-2.13687	-2.16942	0.0910982	1	Down	0.291851	0.0645152
ENSG00000215630.6|GUSBP9	-1.46638	2.17027	0.0321066	1	Down	6.54091	2.36556
ENSG00000215692.2|ENSG00000215692	-1.64802	-2.162	0.183672	1	Down	0.274684	0.0860203
ENSG00000215695.2|RSC1A1	-1.24464	-1.93511	0.253153	1	Down	0.309019	0.12903
ENSG00000215790.9|SLC35E2A	-9.47802	-0.144374	4.77124e-09	4.27198e-06	Down	1.69961	0
ENSG00000215912.13|TTC34	-0.674215	1.07639	0.339979	1	Down	2.54082	1.59138
ENSG00000215915.10|ATAD3C	-1.02349	0.433067	0.161784	1	Down	1.75111	0.860203
ENSG00000216490.4|IFI30	-1.54317	5.26282	0.0213137	0.900164	Down	57.0999	19.5911
ENSG00000217442.4|SYCE3	-1.1769	-1.78856	0.241983	1	Down	0.343355	0.150535
ENSG00000217648.1|ENSG00000217648	-0.891279	-1.28084	0.351957	1	Down	0.480697	0.258061
ENSG00000217783.2|LDHAL6FP	-0.815778	-0.719664	0.293828	1	Down	0.721045	0.408596
ENSG00000217801.13|ENSG00000217801	-0.630288	-0.037946	0.402827	1	Down	1.13307	0.731172
ENSG00000218018.4|RBM38-AS1	-8.13718	-1.3752	7.72046e-06	0.00189906	Down	0.669542	0
ENSG00000218305.5|CDC14C	-2.51228	0.274969	0.00122167	0.0920733	Down	1.97429	0.344081
ENSG00000218596.2|ENSG00000218596	-1.39554	-1.84013	0.177284	1	Down	0.343355	0.12903
ENSG00000219433.2|BTBD10P2	-1.32206	-1.88681	0.21179	1	Down	0.326187	0.12903
ENSG00000219902.1|RPL35P3	-1.25733	0.404181	0.0822882	1	Down	1.80261	0.752677
ENSG00000219986.2|BTF3P7	-0.718149	-1.09232	0.410207	1	Down	0.5322	0.322576
ENSG00000220008.4|LINGO3	-0.923003	-2.33871	0.479207	1	Down	0.206013	0.107525
ENSG00000220161.4|LINC02076	-0.669093	-1.64341	0.479616	1	Down	0.343355	0.215051
ENSG00000220305.1|HNRNPH1P1	-1.0401	0.0899289	0.161941	1	Down	1.37342	0.666657
ENSG00000220378.3|KRT8P42	-0.918246	-0.88639	0.271493	1	Down	0.652374	0.344081
ENSG00000220494.4|YAP1P1	-0.618573	-1.2401	0.526087	1	Down	0.463529	0.301071
ENSG00000220685.3|ENSG00000220685	-1.63923	-2.49341	0.143889	1	Down	0.206013	0.0645152
ENSG00000221808.1|MIR1256	-1.19555	-1.46169	0.195166	1	Down	0.446361	0.193546
ENSG00000221971.3|TTC4P1	-0.595617	-1.68412	0.545468	1	Down	0.326187	0.215051
ENSG00000222038.4|POTEJ	-0.839311	0.349266	0.253443	1	Down	1.57943	0.881708
ENSG00000222046.3|DCDC2B	-0.707547	-0.71578	0.360004	1	Down	0.703877	0.430101
ENSG00000222445.1|RN7SKP56	-1.39554	-1.84013	0.177284	1	Down	0.343355	0.12903
ENSG00000222501.1|RNU4-25P	-2.1481	-0.652529	0.0091868	0.466298	Down	0.961393	0.215051
ENSG00000222627.1|RNU2-37P	-1.15167	-1.3548	0.190995	1	Down	0.480697	0.215051
ENSG00000222881.1|Y_RNA	-0.595617	-1.68412	0.545468	1	Down	0.326187	0.215051
ENSG00000222898.1|RN7SKP97	-0.724616	-1.2757	0.45842	1	Down	0.463529	0.279566
ENSG00000223039.1|RN7SKP268	-1.01278	-1.10173	0.244669	1	Down	0.566535	0.279566
ENSG00000223224.1|SNORD71	-0.819338	-1.69029	0.394949	1	Down	0.343355	0.193546
ENSG00000223390.1|ENSG00000223390	-3.44647	-0.800228	0.000382127	0.0390545	Down	0.961393	0.0860203
ENSG00000223421.1|ENSG00000223421	-1.03721	-2.27457	0.394643	1	Down	0.223181	0.107525
ENSG00000223519.8|KIF28P	-6.76684	-2.51842	0.00199604	0.121742	Down	0.257516	0
ENSG00000223635.2|NUP133-DT	-6.85912	-2.44668	0.00140897	0.093309	Down	0.274684	0
ENSG00000223704.2|LINC01422	-0.785682	0.173105	0.293234	1	Down	1.37342	0.795688
ENSG00000223705.12|NSUN5P1	-7.80729	-1.66372	3.56805e-05	0.00719525	Down	0.5322	0
ENSG00000223749.11|MIR503HG	-1.36317	-0.514337	0.0854071	1	Down	0.944225	0.365586
ENSG00000223834.5|ENSG00000223834	-6.94586	-2.37844	0.00140897	0.093309	Down	0.291851	0
ENSG00000223849.1|ENSG00000223849	-0.800052	-0.95849	0.356891	1	Down	0.600871	0.344081
ENSG00000223855.4|PDGFA-DT	-0.644426	1.7562	0.349231	1	Down	4.06875	2.60211
ENSG00000224020.3|MIR181A2HG	-2.21868	-2.1128	0.0721088	1	Down	0.309019	0.0645152
ENSG00000224023.10|EDRF1-DT	-0.733364	-1.48596	0.393996	1	Down	0.394858	0.236556
ENSG00000224043.9|CCNT2-AS1	-0.975257	-0.769933	0.221198	1	Down	0.721045	0.365586
ENSG00000224057.2|EGFR-AS1	-1.01967	-1.57129	0.25882	1	Down	0.394858	0.193546
ENSG00000224142.1|AMMECR1-IT1	-1.95785	-2.29009	0.11546	1	Down	0.257516	0.0645152
ENSG00000224189.8|HAGLR	-0.853214	-0.0748805	0.264288	1	Down	1.16741	0.645152
ENSG00000224207.3|ENSG00000224207	-6.76684	-2.51842	0.00199604	0.121742	Down	0.257516	0
ENSG00000224215.1|C10orf67-AS1	-7.31516	-2.07974	0.000290613	0.0322034	Down	0.37769	0
ENSG00000224273.2|RABGEF1P3	-2.79995	-1.68599	0.0126381	0.607063	Down	0.463529	0.0645152
ENSG00000224292.1|PORCN-DT	-6.85912	-2.44668	0.00140897	0.093309	Down	0.274684	0
ENSG00000224315.2|RPL7P7	-0.834479	2.13234	0.215559	1	Down	5.56235	3.11824
ENSG00000224366.1|ENSG00000224366	-0.885229	-2.14717	0.431875	1	Down	0.240348	0.12903
ENSG00000224464.2|PGAM1P6	-1.18321	-0.89487	0.159401	1	Down	0.686709	0.301071
ENSG00000224511.2|LINC00365	-1.71548	-1.62774	0.074136	1	Down	0.429193	0.12903
ENSG00000224520.2|KRT8P45	-1.97328	-1.67379	0.0480368	1	Down	0.429193	0.107525
ENSG00000224596.9|ZMIZ1-AS1	-1.18703	0.356152	0.0991178	1	Down	1.71677	0.752677
ENSG00000224606.1|TGFA-IT1	-0.724616	-1.2757	0.45842	1	Down	0.463529	0.279566
ENSG00000224652.4|LINC00885	-0.853133	2.34611	0.206203	1	Down	6.4894	3.59135
ENSG00000224659.3|GAGE12J	-0.923003	-2.33871	0.479207	1	Down	0.206013	0.107525
ENSG00000224712.13|NPIPA3	-0.707476	0.891772	0.322113	1	Down	2.24897	1.37632
ENSG00000224715.1|ENSG00000224715	-1.01278	-1.10173	0.244669	1	Down	0.566535	0.279566
ENSG00000224729.6|PCOLCE-AS1	-0.69757	-0.216815	0.374665	1	Down	1.0129	0.623647
ENSG00000224750.6|ENSG00000224750	-0.765174	-2.02998	0.545915	1	Down	0.257516	0.150535
ENSG00000224758.1|LINC01167	-0.891279	-1.28084	0.351957	1	Down	0.480697	0.258061
ENSG00000224763.1|FDPSP8	-0.602945	-1.55958	0.503	1	Down	0.360522	0.236556
ENSG00000224822.1|THRB-IT1	-0.628042	0.439948	0.394739	1	Down	1.5966	1.03224
ENSG00000224856.2|RPL35AP36	-1.85926	-2.35461	0.083497	1	Down	0.240348	0.0645152
ENSG00000224934.6|GOT1-DT	-0.977856	2.1853	0.150047	1	Down	5.97437	3.03221
ENSG00000224940.10|PRRT4	-1.01278	-1.10173	0.244669	1	Down	0.566535	0.279566
ENSG00000224965.1|KCNC4-DT	-1.73475	-2.10554	0.148066	1	Down	0.291851	0.0860203
ENSG00000224975.1|INE1	-0.848567	1.78572	0.217091	1	Down	4.37777	2.43007
ENSG00000224992.2|ENSG00000224992	-0.77219	-0.219774	0.296983	1	Down	1.03006	0.602142
ENSG00000225075.1|ENSG00000225075	-0.625702	-1.06082	0.467814	1	Down	0.5322	0.344081
ENSG00000225108.1|ZBTB45P1	-0.660778	0.650261	0.368455	1	Down	1.87128	1.18278
ENSG00000225111.3|ENSG00000225111	-0.665199	-2.26681	0.612094	1	Down	0.206013	0.12903
ENSG00000225146.1|ENSG00000225146	-1.72326	-1.84669	0.101169	1	Down	0.360522	0.107525
ENSG00000225171.2|DUTP6	-0.923003	-2.33871	0.479207	1	Down	0.206013	0.107525
ENSG00000225217.1|HSPA7	-1.2647	1.60805	0.0677206	1	Down	4.24043	1.76342
ENSG00000225285.1|LINC01770	-0.599658	2.49613	0.37459	1	Down	6.74692	4.45155
ENSG00000225313.5|ENSG00000225313	-7.4985	-1.92697	0.000125561	0.0167295	Down	0.429193	0
ENSG00000225339.4|ENSG00000225339	-0.672814	-0.329466	0.385936	1	Down	0.927058	0.580637
ENSG00000225362.10|CT62	-0.739008	-1.60387	0.421156	1	Down	0.360522	0.215051
ENSG00000225674.1|IPO7P2	-6.94586	-2.37844	0.00140897	0.093309	Down	0.291851	0
ENSG00000225778.5|PROSER2-AS1	-0.955936	-1.60983	0.298081	1	Down	0.37769	0.193546
ENSG00000225953.5|SATB2-AS1	-1.02049	0.163642	0.1685	1	Down	1.44209	0.709667
ENSG00000225968.8|ELFN1	-0.955586	-0.863161	0.247778	1	Down	0.669542	0.344081
ENSG00000225978.3|HAR1A	-1.9285	-1.47844	0.0447917	1	Down	0.497864	0.12903
ENSG00000226002.1|GTF2IP14	-0.594178	-0.850636	0.474911	1	Down	0.618038	0.408596
ENSG00000226009.3|KCNIP2-AS1	-1.47386	-0.903373	0.084392	1	Down	0.721045	0.258061
ENSG00000226010.1|ENSG00000226010	-0.665199	-2.26681	0.612094	1	Down	0.206013	0.12903
ENSG00000226029.1|LINC01772	-1.03401	1.58289	0.1332	1	Down	3.96575	1.93546
ENSG00000226048.1|YBX1P8	-1.83347	-0.888365	0.0287327	1	Down	0.772548	0.215051
ENSG00000226049.3|TLK2P1	-0.750412	1.28561	0.282919	1	Down	3.00435	1.78492
ENSG00000226065.1|ZBTB45P2	-0.69418	1.63784	0.308846	1	Down	3.79407	2.34405
ENSG00000226086.5|EIF3LP3	-0.765174	-2.02998	0.545915	1	Down	0.257516	0.150535
ENSG00000226148.1|SLC25A39P1	-1.63923	-2.49341	0.143889	1	Down	0.206013	0.0645152
ENSG00000226172.2|ENSG00000226172	-0.779405	-2.20569	0.514813	1	Down	0.223181	0.12903
ENSG00000226210.3|WASH8P	-1.01277	2.19824	0.137182	1	Down	6.07738	3.01071
ENSG00000226310.2|ENSG00000226310	-0.58958	-0.925372	0.499294	1	Down	0.583703	0.387091
ENSG00000226318.1|RPS3AP38	-1.15248	-0.18806	0.13149	1	Down	1.15024	0.516122
ENSG00000226334.1|ENSG00000226334	-0.823164	-0.787639	0.303322	1	Down	0.686709	0.387091
ENSG00000226416.3|MRPL23-AS1	-0.635647	-0.757997	0.419933	1	Down	0.669542	0.430101
ENSG00000226450.2|CYP2D8P	-0.670452	-1.30694	0.508053	1	Down	0.446361	0.279566
ENSG00000226519.4|LINC00390	-7.4985	-1.92697	0.000125561	0.0167295	Down	0.429193	0
ENSG00000226526.1|ENSG00000226526	-0.669628	-1.52228	0.445397	1	Down	0.37769	0.236556
ENSG00000226578.1|ENSG00000226578	-0.983819	-2.09102	0.431875	1	Down	0.257516	0.12903
ENSG00000226632.1|UBE2V1P1	-1.55574	-2.22086	0.183672	1	Down	0.257516	0.0860203
ENSG00000226674.11|TEX41	-1.29782	-1.26035	0.128892	1	Down	0.5322	0.215051
ENSG00000226677.3|IGBP1P1	-0.665199	-2.26681	0.612094	1	Down	0.206013	0.12903
ENSG00000226706.1|ENSG00000226706	-0.595617	-1.68412	0.545468	1	Down	0.326187	0.215051
ENSG00000226721.2|EEF1DP2	-1.39028	0.611773	0.0561185	1	Down	2.14597	0.817193
ENSG00000226761.3|TAS2R46	-1.3339	-2.09828	0.26675	1	Down	0.274684	0.107525
ENSG00000226769.1|GAPDHP54	-2.50042	-1.56267	0.0162728	0.74489	Down	0.497864	0.0860203
ENSG00000226800.5|CACTIN-AS1	-1.75088	-0.237726	0.0231447	0.951491	Down	1.23608	0.365586
ENSG00000226864.3|ATE1OSP	-2.92903	-2.0655	0.00977491	0.487309	Down	0.343355	0.0430101
ENSG00000226913.2|BSN-DT	-0.769837	-1.1525	0.391806	1	Down	0.515032	0.301071
ENSG00000226963.1|ENSG00000226963	-1.57987	-1.94192	0.14853	1	Down	0.326187	0.107525
ENSG00000226981.2|ABHD17AP6	-0.656352	0.270583	0.374515	1	Down	1.42492	0.903213
ENSG00000227014.6|FKBP14-AS1	-0.635647	-0.757997	0.419933	1	Down	0.669542	0.430101
ENSG00000227038.4|GTF2IP7	-0.721157	-1.18109	0.432544	1	Down	0.497864	0.301071
ENSG00000227195.11|MIR663AHG	-1.89725	2.12823	0.00634717	0.339021	Down	6.81559	1.82793
ENSG00000227218.7|ENSG00000227218	-1.0453	-1.42152	0.248713	1	Down	0.446361	0.215051
ENSG00000227227.1|ENSG00000227227	-7.71152	-1.74612	5.79138e-05	0.0104544	Down	0.497864	0
ENSG00000227267.3|ENSG00000227267	-0.923003	-2.33871	0.479207	1	Down	0.206013	0.107525
ENSG00000227288.3|ARID3BP1	-0.645917	-0.345397	0.409516	1	Down	0.90989	0.580637
ENSG00000227347.1|HNRNPKP2	-0.989028	-1.45612	0.283853	1	Down	0.429193	0.215051
ENSG00000227382.1|EIF4A2P2	-0.609035	-1.445	0.544247	1	Down	0.394858	0.258061
ENSG00000227417.3|ENSG00000227417	-1.05567	-1.07474	0.220226	1	Down	0.583703	0.279566
ENSG00000227479.1|ENSG00000227479	-0.595617	-1.68412	0.545468	1	Down	0.326187	0.215051
ENSG00000227486.4|ENSG00000227486	-0.640552	0.325944	0.374479	1	Down	1.47643	0.946223
ENSG00000227533.7|SLC2A1-DT	-0.593408	3.56458	0.370986	1	Down	14.1805	9.39772
ENSG00000227541.1|SFR1P1	-1.23712	-2.41413	0.352672	1	Down	0.206013	0.0860203
ENSG00000227684.3|CROCCP4	-7.02767	-2.31338	0.00100641	0.0768855	Down	0.309019	0
ENSG00000227704.3|ENSG00000227704	-0.788255	-0.115152	0.310597	1	Down	1.1159	0.645152
ENSG00000227896.2|WAPL-DT	-0.72532	0.278724	0.324489	1	Down	1.45926	0.881708
ENSG00000227934.1|ENSG00000227934	-0.827072	0.590644	0.246055	1	Down	1.87128	1.05375
ENSG00000228084.3|ENSG00000228084	-1.52567	-0.11304	0.0493378	1	Down	1.30475	0.451606
ENSG00000228107.1|ENSG00000228107	-0.993888	-0.18226	0.190097	1	Down	1.1159	0.559132
ENSG00000228140.2|EFHD2-AS1	-0.693815	1.0691	0.327558	1	Down	2.54082	1.56987
ENSG00000228157.4|ENSG00000228157	-0.693815	1.0691	0.327558	1	Down	2.54082	1.56987
ENSG00000228169.3|PPIAP19	-0.857455	-1.9782	0.465039	1	Down	0.274684	0.150535
ENSG00000228363.2|CHMP3-AS1	-0.836171	-1.82704	0.426125	1	Down	0.309019	0.172041
ENSG00000228423.2|ENSG00000228423	-0.901941	-0.0909257	0.241021	1	Down	1.16741	0.623647
ENSG00000228436.4|RRAGC-DT	-1.0041	-0.0255613	0.193208	1	Down	1.25324	0.623647
ENSG00000228446.2|ANKRD49P1	-0.617011	0.144143	0.416456	1	Down	1.28758	0.838698
ENSG00000228590.4|MIR4432HG	-7.3789	-2.02694	0.00021796	0.0262302	Down	0.394858	0
ENSG00000228612.2|HK2P1	-0.835708	-0.335776	0.281613	1	Down	0.961393	0.537627
ENSG00000228613.1|ENSG00000228613	-7.02767	-2.31338	0.00100641	0.0768855	Down	0.309019	0
ENSG00000228705.4|LINC00659	-0.672814	-0.329466	0.385936	1	Down	0.927058	0.580637
ENSG00000228719.1|ENSG00000228719	-0.649692	-0.153753	0.394662	1	Down	1.04723	0.666657
ENSG00000228808.1|HMGB3P4	-1.05698	-1.69647	0.270771	1	Down	0.360522	0.172041
ENSG00000228838.1|ENSG00000228838	-1.10342	-1.83359	0.285115	1	Down	0.326187	0.150535
ENSG00000228903.8|RASA4CP	-1.12257	1.88859	0.101676	1	Down	5.01298	2.30104
ENSG00000228919.5|ENSG00000228919	-1.43921	-0.927204	0.0939796	1	Down	0.703877	0.258061
ENSG00000229036.7|VDAC1P8	-0.932983	-0.962888	0.280417	1	Down	0.618038	0.322576
ENSG00000229083.1|PSMA6P2	-1.0761	-2.03707	0.361697	1	Down	0.274684	0.12903
ENSG00000229207.1|SERPINH1P1	-6.76684	-2.51842	0.00199604	0.121742	Down	0.257516	0
ENSG00000229251.3|HNRNPA1P8	-1.36328	-1.50294	0.147866	1	Down	0.446361	0.172041
ENSG00000229272.2|LINC03036	-1.37723	-1.66162	0.14827	1	Down	0.394858	0.150535
ENSG00000229326.3|RPL17P15	-1.16283	-1.98515	0.302645	1	Down	0.291851	0.12903
ENSG00000229330.2|ENSG00000229330	-1.85368	-1.75756	0.0694193	1	Down	0.394858	0.107525
ENSG00000229334.2|TMEM44-AS2	-1.0337	-0.447951	0.202499	1	Down	0.927058	0.451606
ENSG00000229388.1|TAF12-DT	-7.3789	-2.02694	0.00021796	0.0262302	Down	0.394858	0
ENSG00000229401.1|MIR5689HG	-0.839076	-1.31216	0.392904	1	Down	0.463529	0.258061
ENSG00000229569.1|ENSG00000229569	-1.16176	-1.22524	0.165529	1	Down	0.5322	0.236556
ENSG00000229623.1|METTL21AP1	-1.08536	-0.622866	0.16852	1	Down	0.824051	0.387091
ENSG00000229660.1|ENSG00000229660	-0.865091	-0.162333	0.249307	1	Down	1.09874	0.602142
ENSG00000229719.6|MIR194-2HG	-1.43025	-0.390559	0.0629007	1	Down	1.04723	0.387091
ENSG00000229759.1|MRPS18AP1	-8.09984	-1.4082	9.4751e-06	0.00225628	Down	0.652374	0
ENSG00000229785.1|SLC25A38P1	-2.05013	-2.22845	0.11546	1	Down	0.274684	0.0645152
ENSG00000229808.1|ENSG00000229808	-0.652459	0.922928	0.354981	1	Down	2.26614	1.44084
ENSG00000229873.2|OGFR-AS1	-8.34295	-1.19187	2.45054e-06	0.000741255	Down	0.772548	0
ENSG00000230013.2|CT70	-0.669093	-1.64341	0.479616	1	Down	0.343355	0.215051
ENSG00000230042.1|AK3P3	-0.955448	-0.374379	0.225552	1	Down	0.961393	0.494617
ENSG00000230069.3|LRRC37A15P	-1.23378	-0.252497	0.114505	1	Down	1.1159	0.473112
ENSG00000230074.5|ENSG00000230074	-1.10947	-0.942732	0.194613	1	Down	0.652374	0.301071
ENSG00000230081.2|HSPE1P28	-0.909242	-1.38237	0.307713	1	Down	0.446361	0.236556
ENSG00000230088.1|KRT16P5	-1.83674	-0.437161	0.0218185	0.919746	Down	1.08157	0.301071
ENSG00000230137.1|ENSG00000230137	-0.745861	-1.73235	0.454082	1	Down	0.326187	0.193546
ENSG00000230185.7|HSDL2-AS1	-0.672045	-0.736729	0.388873	1	Down	0.686709	0.430101
ENSG00000230359.5|TPI1P2	-0.833423	0.0855664	0.259979	1	Down	1.30475	0.731172
ENSG00000230366.9|DSCR9	-1.24681	-1.74494	0.205414	1	Down	0.360522	0.150535
ENSG00000230373.9|GOLGA6L5P	-1.08603	-0.413995	0.175242	1	Down	0.961393	0.451606
ENSG00000230424.3|EMC1-AS1	-1.41597	-1.05744	0.0898965	1	Down	0.635206	0.236556
ENSG00000230536.1|ENSG00000230536	-7.80729	-1.66372	3.56805e-05	0.00719525	Down	0.5322	0
ENSG00000230537.2|LINC02937	-1.3339	-2.09828	0.26675	1	Down	0.274684	0.107525
ENSG00000230592.2|RPSAP8	-1.3339	-2.09828	0.26675	1	Down	0.274684	0.107525
ENSG00000230606.11|APPAT	-0.971568	-0.196593	0.202197	1	Down	1.09874	0.559132
ENSG00000230613.1|HM13-AS1	-1.06214	-0.795705	0.188387	1	Down	0.721045	0.344081
ENSG00000230626.5|ENSG00000230626	-0.666584	-2.08377	0.545915	1	Down	0.240348	0.150535
ENSG00000230695.2|FN1-DT	-2.72889	-1.38677	0.00666491	0.352689	Down	0.583703	0.0860203
ENSG00000230778.2|ANKRD63	-0.869428	-1.52803	0.323905	1	Down	0.394858	0.215051
ENSG00000230783.1|RPS3AP13	-6.94586	-2.37844	0.00140897	0.093309	Down	0.291851	0
ENSG00000230793.1|SMARCE1P5	-1.55574	-2.22086	0.183672	1	Down	0.257516	0.0860203
ENSG00000230795.3|HLA-K	-7.4985	-1.92697	0.000125561	0.0167295	Down	0.429193	0
ENSG00000230815.1|ENSG00000230815	-0.771404	-0.611824	0.361157	1	Down	0.772548	0.451606
ENSG00000230833.1|RPEP3	-1.50245	-1.99211	0.180372	1	Down	0.309019	0.107525
ENSG00000230847.4|OCLNP1	-2.27019	-0.430172	0.00679774	0.357185	Down	1.15024	0.236556
ENSG00000230951.1|GPS2P2	-1.75344	-2.42227	0.109379	1	Down	0.223181	0.0645152
ENSG00000230960.3|ENSG00000230960	-0.67353	0.21302	0.359247	1	Down	1.37342	0.860203
ENSG00000231050.3|GNB1-DT	-0.626672	1.10387	0.369595	1	Down	2.55799	1.65589
ENSG00000231057.5|NEK2-DT	-7.60894	-1.83364	9.63608e-05	0.0143796	Down	0.463529	0
ENSG00000231105.2|ECE1-AS1	-0.834899	0.757652	0.245153	1	Down	2.11163	1.18278
ENSG00000231119.2|ENSG00000231119	-1.85926	-2.35461	0.083497	1	Down	0.240348	0.0645152
ENSG00000231274.5|SBK3	-0.674131	0.93604	0.336873	1	Down	2.30048	1.44084
ENSG00000231292.6|IGKV1OR2-108	-1.23712	-2.41413	0.352672	1	Down	0.206013	0.0860203
ENSG00000231305.4|ENSG00000231305	-0.787257	0.727789	0.277989	1	Down	2.04296	1.18278
ENSG00000231333.2|RPL34P6	-0.618573	-1.2401	0.526087	1	Down	0.463529	0.301071
ENSG00000231345.3|BEND3P1	-1.63923	-2.49341	0.143889	1	Down	0.206013	0.0645152
ENSG00000231359.3|ENSG00000231359	-1.16283	-1.98515	0.302645	1	Down	0.291851	0.12903
ENSG00000231367.6|LINC02613	-0.665199	-2.26681	0.612094	1	Down	0.206013	0.12903
ENSG00000231453.1|LINC01305	-1.89543	-1.30661	0.0362528	1	Down	0.566535	0.150535
ENSG00000231566.4|LINC02595	-0.965729	2.7335	0.151062	1	Down	8.73838	4.47305
ENSG00000231574.7|LINC02015	-0.786766	-0.80967	0.329842	1	Down	0.669542	0.387091
ENSG00000231699.1|ENSG00000231699	-0.665199	-2.26681	0.612094	1	Down	0.206013	0.12903
ENSG00000231826.9|LINC01819	-0.836171	-1.82704	0.426125	1	Down	0.309019	0.172041
ENSG00000231840.2|TMEM139-AS1	-0.839076	-1.31216	0.392904	1	Down	0.463529	0.258061
ENSG00000231851.6|MRPS9-AS1	-0.595617	-1.68412	0.545468	1	Down	0.326187	0.215051
ENSG00000231864.2|ENSG00000231864	-0.668441	-1.77572	0.521385	1	Down	0.309019	0.193546
ENSG00000231969.4|MMADHC-DT	-2.41872	-2.43041	0.0396963	1	Down	0.240348	0.0430101
ENSG00000231977.2|ENSG00000231977	-1.09947	-1.38776	0.21793	1	Down	0.463529	0.215051
ENSG00000231999.8|LRRC8C-DT	-1.36328	-1.50294	0.147866	1	Down	0.446361	0.172041
ENSG00000232036.2|ENSG00000232036	-1.32815	0.371377	0.0696658	1	Down	1.78544	0.709667
ENSG00000232082.1|RPS6KA2-IT1	-0.745553	-0.18785	0.335692	1	Down	1.04723	0.623647
ENSG00000232124.3|ENSG00000232124	-3.30524	-1.77653	0.00281198	0.164343	Down	0.446361	0.0430101
ENSG00000232133.1|IMPDH1P10	-0.605417	-0.64725	0.460565	1	Down	0.721045	0.473112
ENSG00000232194.1|ENSG00000232194	-1.47217	-1.14362	0.0874894	1	Down	0.600871	0.215051
ENSG00000232228.1|RPL36AP16	-0.99034	-1.22025	0.282111	1	Down	0.515032	0.258061
ENSG00000232310.10|LINC03002	-1.6614	-1.30144	0.0611377	1	Down	0.549368	0.172041
ENSG00000232373.2|MTCYBP3	-0.869428	-1.52803	0.323905	1	Down	0.394858	0.215051
ENSG00000232385.2|RPS3AP25	-1.23712	-2.41413	0.352672	1	Down	0.206013	0.0860203
ENSG00000232450.1|ENSG00000232450	-0.869428	-1.52803	0.323905	1	Down	0.394858	0.215051
ENSG00000232485.4|RPL37A-DT	-1.77175	-1.58889	0.074136	1	Down	0.446361	0.12903
ENSG00000232531.3|KMT5AP2	-0.602945	-1.55958	0.503	1	Down	0.360522	0.236556
ENSG00000232555.2|ENSG00000232555	-1.06386	-0.246486	0.170644	1	Down	1.08157	0.516122
ENSG00000232593.8|KANTR	-0.692659	3.88879	0.29626	1	Down	18.2493	11.2902
ENSG00000232680.2|ENSG00000232680	-0.804842	-0.301233	0.292915	1	Down	0.978561	0.559132
ENSG00000232713.2|RPS12P3	-1.1874	-1.6158	0.199929	1	Down	0.394858	0.172041
ENSG00000232725.1|PLXNB3-AS1	-6.76684	-2.51842	0.00199604	0.121742	Down	0.257516	0
ENSG00000232732.11|ENSG00000232732	-0.885229	-2.14717	0.431875	1	Down	0.240348	0.12903
ENSG00000232759.1|STEAP1B-AS1	-1.37723	-1.66162	0.14827	1	Down	0.394858	0.150535
ENSG00000232803.1|SLCO4A1-AS1	-1.5939	-0.521295	0.0474936	1	Down	0.978561	0.322576
ENSG00000232850.3|PTGES2-AS1	-2.14425	-0.202805	0.00722688	0.376201	Down	1.33908	0.301071
ENSG00000232871.8|SEC1P	-1.1769	-1.78856	0.241983	1	Down	0.343355	0.150535
ENSG00000232938.2|RPL23AP87	-0.963405	-1.34949	0.2718	1	Down	0.463529	0.236556
ENSG00000232994.1|RPL7P14	-0.61132	-0.526064	0.454799	1	Down	0.789716	0.516122
ENSG00000233008.8|LINC01725	-1.66509	-0.88415	0.0525501	1	Down	0.75538	0.236556
ENSG00000233061.1|TTLL7-IT1	-1.08443	-0.867347	0.191344	1	Down	0.686709	0.322576
ENSG00000233098.10|CCDC144NL-AS1	-0.807956	-1.0391	0.339352	1	Down	0.566535	0.322576
ENSG00000233122.2|CTAGE7P	-1.23712	-2.41413	0.352672	1	Down	0.206013	0.0860203
ENSG00000233133.1|ENSG00000233133	-0.620558	-0.310593	0.420445	1	Down	0.927058	0.602142
ENSG00000233178.7|ENSG00000233178	-0.891279	-1.28084	0.351957	1	Down	0.480697	0.258061
ENSG00000233198.4|RNF224	-1.59819	-0.931517	0.0656162	1	Down	0.721045	0.236556
ENSG00000233220.3|PRDM10-DT	-1.15458	-0.821919	0.15817	1	Down	0.721045	0.322576
ENSG00000233230.3|ENSG00000233230	-2.95937	1.38401	9.04362e-05	0.0143796	Down	4.53228	0.580637
ENSG00000233237.8|LINC00472	-0.906735	-1.07009	0.290499	1	Down	0.566535	0.301071
ENSG00000233247.3|UBE2E4P	-0.753334	0.0761911	0.309795	1	Down	1.27041	0.752677
ENSG00000233270.1|SNRPEP4	-0.905235	0.457455	0.210879	1	Down	1.73394	0.924718
ENSG00000233396.9|LINC01719	-0.936148	0.376365	0.199543	1	Down	1.6481	0.860203
ENSG00000233441.6|CYP2AB1P	-0.955936	-1.60983	0.298081	1	Down	0.37769	0.193546
ENSG00000233547.1|ENSG00000233547	-2.10406	-1.85325	0.0520938	1	Down	0.37769	0.0860203
ENSG00000233585.2|ACAA2P1	-1.01278	-1.10173	0.244669	1	Down	0.566535	0.279566
ENSG00000233586.1|ENSG00000233586	-0.944187	-1.9283	0.395441	1	Down	0.291851	0.150535
ENSG00000233622.3|CYP2T1P	-1.08071	-1.53379	0.224728	1	Down	0.412026	0.193546
ENSG00000233623.2|PGAM1P11	-0.806156	0.660842	0.25521	1	Down	1.95712	1.11826
ENSG00000233674.2|ENSG00000233674	-1.46546	-1.79498	0.14853	1	Down	0.360522	0.12903
ENSG00000233691.2|ENSG00000233691	-0.805691	-1.56543	0.369464	1	Down	0.37769	0.215051
ENSG00000233695.2|GAS6-AS1	-1.75686	-0.0111839	0.0239704	0.963034	Down	1.45926	0.430101
ENSG00000233719.4|GOT2P3	-1.23712	-2.41413	0.352672	1	Down	0.206013	0.0860203
ENSG00000233725.7|NRAD1	-1.04215	-0.72745	0.202662	1	Down	0.75538	0.365586
ENSG00000233746.2|LINC00656	-1.32206	-1.88681	0.21179	1	Down	0.326187	0.12903
ENSG00000233750.3|CICP27	-0.754359	-1.87346	0.494712	1	Down	0.291851	0.172041
ENSG00000233775.1|ENSG00000233775	-1.23712	-2.41413	0.352672	1	Down	0.206013	0.0860203
ENSG00000233828.5|MIR4280HG	-2.3129	-2.50175	0.0536329	1	Down	0.223181	0.0430101
ENSG00000233885.7|YEATS2-AS1	-0.8909	0.448314	0.219417	1	Down	1.71677	0.924718
ENSG00000233892.1|PAIP1P1	-0.889253	-1.64948	0.343208	1	Down	0.360522	0.193546
ENSG00000233924.1|RPSAP13	-0.674131	0.93604	0.336873	1	Down	2.30048	1.44084
ENSG00000233929.1|MT1XP1	-0.618573	-1.2401	0.526087	1	Down	0.463529	0.301071
ENSG00000234005.3|GAPDHP22	-1.03721	-2.27457	0.394643	1	Down	0.223181	0.107525
ENSG00000234130.2|AP2B1P1	-2.59619	-1.48964	0.0112943	0.551991	Down	0.5322	0.0860203
ENSG00000234139.6|ENSG00000234139	-0.62346	1.67113	0.367641	1	Down	3.81124	2.47308
ENSG00000234199.3|LINC01191	-0.673268	-0.0123622	0.365678	1	Down	1.16741	0.731172
ENSG00000234268.1|ENSG00000234268	-1.24464	-1.93511	0.253153	1	Down	0.309019	0.12903
ENSG00000234380.3|LINC01426	-0.779405	-2.20569	0.514813	1	Down	0.223181	0.12903
ENSG00000234383.1|CTBP2P8	-0.75808	1.43637	0.273719	1	Down	3.34771	1.97847
ENSG00000234444.10|ZNF736	-7.43994	-1.97607	0.000164799	0.0209594	Down	0.412026	0
ENSG00000234602.9|MCIDAS	-0.838194	0.834418	0.238582	1	Down	2.23181	1.24729
ENSG00000234617.2|SNRK-AS1	-0.609035	-1.445	0.544247	1	Down	0.394858	0.258061
ENSG00000234645.3|YWHAEP5	-1.63923	-2.49341	0.143889	1	Down	0.206013	0.0645152
ENSG00000234665.9|LERFS	-1.0761	-2.03707	0.361697	1	Down	0.274684	0.12903
ENSG00000234693.1|RIPOR3-AS1	-2.22884	-1.76388	0.034945	1	Down	0.412026	0.0860203
ENSG00000234740.1|ENSG00000234740	-0.586629	-1.8205	0.597593	1	Down	0.291851	0.193546
ENSG00000234805.1|ENSG00000234805	-2.22884	-1.76388	0.034945	1	Down	0.412026	0.0860203
ENSG00000234825.3|XRCC6P2	-1.46546	-1.79498	0.14853	1	Down	0.360522	0.12903
ENSG00000234996.4|ACTG1P25	-0.935006	-0.273581	0.218309	1	Down	1.03006	0.537627
ENSG00000235007.3|ENSG00000235007	-7.7602	-1.70432	4.53239e-05	0.008822	Down	0.515032	0
ENSG00000235034.7|C19orf81	-0.711813	0.127892	0.350467	1	Down	1.30475	0.795688
ENSG00000235043.3|TECRP1	-0.709683	1.53898	0.301763	1	Down	3.55372	2.17201
ENSG00000235064.1|SLC25A5P2	-1.23712	-2.41413	0.352672	1	Down	0.206013	0.0860203
ENSG00000235065.1|RPL24P2	-1.08603	-0.413995	0.175242	1	Down	0.961393	0.451606
ENSG00000235078.1|ENSG00000235078	-0.86253	-1.09702	0.321053	1	Down	0.549368	0.301071
ENSG00000235138.1|ENSG00000235138	-1.64802	-2.162	0.183672	1	Down	0.274684	0.0860203
ENSG00000235159.2|LINC02939	-0.595617	-1.68412	0.545468	1	Down	0.326187	0.215051
ENSG00000235191.1|NUCB1-AS1	-7.02767	-2.31338	0.00100641	0.0768855	Down	0.309019	0
ENSG00000235297.3|FAUP1	-0.631582	0.00286824	0.392776	1	Down	1.16741	0.752677
ENSG00000235298.1|HNRNPK-AS1	-7.02767	-2.31338	0.00100641	0.0768855	Down	0.309019	0
ENSG00000235316.1|DUSP8P5	-0.74545	1.66949	0.274979	1	Down	3.93141	2.34405
ENSG00000235351.1|ENSG00000235351	-1.08071	-1.53379	0.224728	1	Down	0.412026	0.193546
ENSG00000235445.1|ENSG00000235445	-0.615018	0.48929	0.394019	1	Down	1.6481	1.07525
ENSG00000235472.1|EIF4A1P7	-0.836171	-1.82704	0.426125	1	Down	0.309019	0.172041
ENSG00000235486.1|ANAPC1P6	-1.71548	-1.62774	0.074136	1	Down	0.429193	0.12903
ENSG00000235527.7|HIPK1-AS1	-2.60959	-2.29785	0.0295884	1	Down	0.274684	0.0430101
ENSG00000235568.7|NFAM1	-0.655767	2.89482	0.32692	1	Down	9.0474	5.74185
ENSG00000235619.1|RPL36AP33	-1.37723	-1.66162	0.14827	1	Down	0.394858	0.150535
ENSG00000235663.1|SAPCD1-AS1	-0.739084	-0.631274	0.388042	1	Down	0.75538	0.451606
ENSG00000235725.1|LINC03050	-1.23712	-2.41413	0.352672	1	Down	0.206013	0.0860203
ENSG00000235734.4|HMGN1P36	-0.665199	-2.26681	0.612094	1	Down	0.206013	0.12903
ENSG00000235760.4|MSH2-OT1	-0.983819	-2.09102	0.431875	1	Down	0.257516	0.12903
ENSG00000235795.1|ENSG00000235795	-1.77175	-1.58889	0.074136	1	Down	0.446361	0.12903
ENSG00000235833.1|ENSG00000235833	-0.781128	-0.740657	0.318503	1	Down	0.703877	0.408596
ENSG00000235852.1|ENSG00000235852	-0.811716	1.35771	0.240323	1	Down	3.21037	1.82793
ENSG00000235944.11|ZNF815P	-7.71152	-1.74612	5.79138e-05	0.0104544	Down	0.497864	0
ENSG00000236017.8_PAR_Y|ASMTL-AS1	-0.710859	0.164311	0.34338	1	Down	1.33908	0.817193
ENSG00000236017.8|ASMTL-AS1	-0.591066	0.0179453	0.420439	1	Down	1.16741	0.774183
ENSG00000236028.1|ENSG00000236028	-2.50617	-1.90687	0.0293231	1	Down	0.37769	0.0645152
ENSG00000236060.2|HSPB1P1	-1.25483	-0.510865	0.111199	1	Down	0.927058	0.387091
ENSG00000236362.9|GAGE12F	-0.794404	-1.45056	0.348276	1	Down	0.412026	0.236556
ENSG00000236384.7|LINC00479	-1.15482	0.294092	0.113722	1	Down	1.63093	0.731172
ENSG00000236397.3|DDX11L2	-1.307	-1.53955	0.171886	1	Down	0.429193	0.172041
ENSG00000236409.2|NRADDP	-0.717458	-0.0694353	0.347134	1	Down	1.13307	0.688162
ENSG00000236456.1|ENSG00000236456	-0.728636	-1.37699	0.488687	1	Down	0.429193	0.258061
ENSG00000236527.1|ARF4P2	-1.01278	-1.10173	0.244669	1	Down	0.566535	0.279566
ENSG00000236535.1|RC3H1-IT1	-1.18565	0.575902	0.0988319	1	Down	2.00862	0.881708
ENSG00000236636.2|ENSG00000236636	-1.03721	-2.27457	0.394643	1	Down	0.223181	0.107525
ENSG00000236790.7|LINC00299	-1.03176	-0.992291	0.237758	1	Down	0.618038	0.301071
ENSG00000236871.7_PAR_Y|LINC00106	-1.35604	0.162974	0.0714608	1	Down	1.5451	0.602142
ENSG00000236871.7|LINC00106	-1.18361	-0.00546452	0.110117	1	Down	1.32192	0.580637
ENSG00000236882.9|LINC01554	-0.724616	-1.2757	0.45842	1	Down	0.463529	0.279566
ENSG00000236935.3|ENSG00000236935	-0.665199	-2.26681	0.612094	1	Down	0.206013	0.12903
ENSG00000236942.1|ENSG00000236942	-7.24848	-2.1346	0.000390825	0.0390545	Down	0.360522	0
ENSG00000236953.1|ZDHHC20-IT1	-0.668441	-1.77572	0.521385	1	Down	0.309019	0.193546
ENSG00000236972.2|FABP5P1	-1.23712	-2.41413	0.352672	1	Down	0.206013	0.0860203
ENSG00000236991.6|EDRF1-AS1	-2.36957	-2.00603	0.0456519	1	Down	0.343355	0.0645152
ENSG00000237015.1|ENSG00000237015	-7.71152	-1.74612	5.79138e-05	0.0104544	Down	0.497864	0
ENSG00000237017.1|PRPF31-AS1	-1.58519	0.22394	0.0319427	1	Down	1.68244	0.559132
ENSG00000237118.3|CYP2F2P	-7.98164	-1.5121	1.44592e-05	0.00320451	Down	0.600871	0
ENSG00000237135.1|DDX10P1	-1.45715	-2.28233	0.228158	1	Down	0.240348	0.0860203
ENSG00000237162.1|RPS20P9	-1.20205	-1.3226	0.167446	1	Down	0.497864	0.215051
ENSG00000237188.5|ENSG00000237188	-5.09119	-0.238065	1.69467e-06	0.00059175	Down	1.5451	0.0430101
ENSG00000237232.9|ZNF295-AS1	-0.689799	1.40959	0.317291	1	Down	3.22753	1.99997
ENSG00000237296.12|SMG1P1	-6.7268	3.22977	6.64505e-14	1.85929e-10	Down	18.4725	0.172041
ENSG00000237356.7|ENSG00000237356	-0.595912	1.22538	0.38968	1	Down	2.76401	1.82793
ENSG00000237399.7|PITRM1-AS1	-0.673365	0.0667474	0.366049	1	Down	1.23608	0.774183
ENSG00000237461.3|ENSG00000237461	-0.587235	-0.431222	0.449741	1	Down	0.841219	0.559132
ENSG00000237471.2|ENSG00000237471	-2.3129	-2.50175	0.0536329	1	Down	0.223181	0.0430101
ENSG00000237499.7|WAKMAR2	-0.642018	2.88645	0.3361	1	Down	8.96156	5.74185
ENSG00000237529.2|ENSG00000237529	-6.76684	-2.51842	0.00199604	0.121742	Down	0.257516	0
ENSG00000237604.1|ENSG00000237604	-0.7584	-0.983376	0.390757	1	Down	0.583703	0.344081
ENSG00000237649.8|KIFC1	-0.67203	4.7819	0.308282	1	Down	33.7518	21.1825
ENSG00000237651.8|C2orf74	-1.06655	-0.562176	0.166992	1	Down	0.858387	0.408596
ENSG00000237682.2|PRKCIP1	-0.923003	-2.33871	0.479207	1	Down	0.206013	0.107525
ENSG00000237758.1|BANF1P3	-0.669093	-1.64341	0.479616	1	Down	0.343355	0.215051
ENSG00000237846.1|ENSG00000237846	-0.742196	-0.69514	0.37428	1	Down	0.721045	0.430101
ENSG00000237861.1|ENSG00000237861	-0.631232	-0.90145	0.459963	1	Down	0.600871	0.387091
ENSG00000237870.6|ENSG00000237870	-1.32206	-1.88681	0.21179	1	Down	0.326187	0.12903
ENSG00000237886.2|NALT1	-0.950782	2.10542	0.161552	1	Down	5.61385	2.90318
ENSG00000237950.3|LINC02918	-0.673956	0.683518	0.35192	1	Down	1.92279	1.20428
ENSG00000238039.1|ENSG00000238039	-8.40549	-1.13568	2.04881e-06	0.000664646	Down	0.806884	0
ENSG00000238107.1|LINC02806	-0.671889	-0.805599	0.405182	1	Down	0.652374	0.408596
ENSG00000238120.2|LINC01589	-0.662766	1.79069	0.334485	1	Down	4.18893	2.64512
ENSG00000238160.2|LINC02863	-0.70961	0.802194	0.314245	1	Down	2.11163	1.2903
ENSG00000238164.6|TNFRSF14-AS1	-0.673215	-0.053608	0.374655	1	Down	1.13307	0.709667
ENSG00000238184.1|CD81-AS1	-2.13551	-1.13011	0.0174854	0.784354	Down	0.669542	0.150535
ENSG00000238197.8|PAXBP1-AS1	-0.861794	0.429855	0.228303	1	Down	1.68244	0.924718
ENSG00000238228.1|OR7E7P	-2.99895	-2.013	0.00753089	0.386632	Down	0.360522	0.0430101
ENSG00000238259.1|PHF5GP	-0.670777	-1.21028	0.477216	1	Down	0.480697	0.301071
ENSG00000238269.9|PAGE2B	-1.23712	-2.41413	0.352672	1	Down	0.206013	0.0860203
ENSG00000238390.1|ENSG00000238390	-0.669093	-1.64341	0.479616	1	Down	0.343355	0.215051
ENSG00000239202.3|RN7SL499P	-2.3129	-2.50175	0.0536329	1	Down	0.223181	0.0430101
ENSG00000239218.2|RPS20P22	-3.08811	-1.46002	0.00396476	0.227557	Down	0.566535	0.0645152
ENSG00000239272.1|RPL21P10	-2.2961	-2.05839	0.0572733	1	Down	0.326187	0.0645152
ENSG00000239291.1|ENSG00000239291	-0.764352	1.57285	0.266295	1	Down	3.69106	2.17201
ENSG00000239523.8|MYLK-AS1	-0.952621	2.66869	0.156218	1	Down	8.32635	4.30101
ENSG00000239617.1|RPL32P27	-0.909242	-1.38237	0.307713	1	Down	0.446361	0.236556
ENSG00000239650.4|GUSBP4	-7.8529	-1.62426	2.82471e-05	0.00585446	Down	0.549368	0
ENSG00000239704.12|CDRT4	-1.46404	4.21421	0.0292471	1	Down	27.1765	9.84932
ENSG00000239726.3|RN7SL688P	-1.16283	-1.98515	0.302645	1	Down	0.291851	0.12903
ENSG00000239783.1|ENSG00000239783	-1.35133	-2.34666	0.283653	1	Down	0.223181	0.0860203
ENSG00000239908.3|RN7SL75P	-0.718149	-1.09232	0.410207	1	Down	0.5322	0.322576
ENSG00000239942.2|RN7SL394P	-1.14303	-2.21327	0.324544	1	Down	0.240348	0.107525
ENSG00000240015.2|ENSG00000240015	-0.781128	-0.740657	0.318503	1	Down	0.703877	0.408596
ENSG00000240063.1|ATP11B-DT	-1.03721	-2.27457	0.394643	1	Down	0.223181	0.107525
ENSG00000240163.1|RPL36AP44	-7.66114	-1.7892	7.44607e-05	0.0122553	Down	0.480697	0
ENSG00000240311.1|ENSG00000240311	-1.026	-1.88013	0.335879	1	Down	0.309019	0.150535
ENSG00000240328.1|ENSG00000240328	-0.840536	-0.93404	0.325858	1	Down	0.618038	0.344081
ENSG00000240375.1|VPS26AP1	-1.57987	-1.94192	0.14853	1	Down	0.326187	0.107525
ENSG00000240399.1|ENSG00000240399	-2.43949	-1.95557	0.0365207	1	Down	0.360522	0.0645152
ENSG00000240457.3|RN7SL472P	-1.35133	-2.34666	0.283653	1	Down	0.223181	0.0860203
ENSG00000240591.2|ENSG00000240591	-0.879914	-0.910011	0.297457	1	Down	0.635206	0.344081
ENSG00000240616.1|RPS6P25	-1.20369	-0.47203	0.121234	1	Down	0.944225	0.408596
ENSG00000240661.3|BTNL12P	-6.94586	-2.37844	0.00140897	0.093309	Down	0.291851	0
ENSG00000240668.1|KRT8P36	-0.670452	-1.30694	0.508053	1	Down	0.446361	0.279566
ENSG00000240669.1|ENSG00000240669	-1.0761	-2.03707	0.361697	1	Down	0.274684	0.12903
ENSG00000240695.1|ENSG00000240695	-0.601709	-0.182039	0.437711	1	Down	1.0129	0.666657
ENSG00000240710.1|ENSG00000240710	-0.779405	-2.20569	0.514813	1	Down	0.223181	0.12903
ENSG00000240750.3|RN7SL559P	-1.01967	-1.57129	0.25882	1	Down	0.394858	0.193546
ENSG00000240821.1|RPL9P25	-2.36957	-2.00603	0.0456519	1	Down	0.343355	0.0645152
ENSG00000240890.2|ENSG00000240890	-2.21868	-2.1128	0.0721088	1	Down	0.309019	0.0645152
ENSG00000240950.1|ENSG00000240950	-0.728636	-1.37699	0.488687	1	Down	0.429193	0.258061
ENSG00000241014.2|GPR199P	-0.879914	-0.910011	0.297457	1	Down	0.635206	0.344081
ENSG00000241081.1|RPL22P2	-1.75344	-2.42227	0.109379	1	Down	0.223181	0.0645152
ENSG00000241233.4|KRTAP5-8	-2.39784	-1.63971	0.0237107	0.954568	Down	0.463529	0.0860203
ENSG00000241404.7|EGFL8	-7.02767	-2.31338	0.00100641	0.0768855	Down	0.309019	0
ENSG00000241420.3|RN7SL505P	-1.03743	-1.19092	0.252505	1	Down	0.5322	0.258061
ENSG00000241489.8|ENSG00000241489	-1.44452	2.3254	0.0348282	1	Down	7.26195	2.66663
ENSG00000241520.1|ENSG00000241520	-1.1874	-1.6158	0.199929	1	Down	0.394858	0.172041
ENSG00000241641.1|RPS23P6	-1.09947	-1.38776	0.21793	1	Down	0.463529	0.215051
ENSG00000241690.3|ENSG00000241690	-8.17358	-1.34295	6.31674e-06	0.00168326	Down	0.686709	0
ENSG00000241745.3|RN7SL788P	-1.13927	-1.49727	0.224728	1	Down	0.429193	0.193546
ENSG00000241749.4|RPSAP52	-0.7584	-0.983376	0.390757	1	Down	0.583703	0.344081
ENSG00000241772.2|ENSG00000241772	-0.837946	0.0470964	0.264262	1	Down	1.27041	0.709667
ENSG00000241790.2|ENO1P4	-1.03721	-2.27457	0.394643	1	Down	0.223181	0.107525
ENSG00000241939.3|RN7SL517P	-1.24464	-1.93511	0.253153	1	Down	0.309019	0.12903
ENSG00000241942.2|RPS20P20	-6.76684	-2.51842	0.00199604	0.121742	Down	0.257516	0
ENSG00000241975.1|ELOCP19	-0.784912	-1.34419	0.438358	1	Down	0.446361	0.258061
ENSG00000241985.1|WWTR1-IT1	-0.757779	0.575794	0.28934	1	Down	1.81978	1.07525
ENSG00000242147.3|LASTR	-0.975166	1.65044	0.15685	1	Down	4.10309	2.08599
ENSG00000242242.7|NECTIN3-AS1	-0.99034	-1.22025	0.282111	1	Down	0.515032	0.258061
ENSG00000242256.3|RN7SL57P	-0.848808	-0.441246	0.276398	1	Down	0.892722	0.494617
ENSG00000242279.1|RPL7AP54	-0.983819	-2.09102	0.431875	1	Down	0.257516	0.12903
ENSG00000242288.9|BMS1P4-AGAP5	-11.7297	2.0392	2.67063e-15	1.19559e-11	Down	8.10317	0
ENSG00000242525.1|OR7E100P	-0.669628	-1.52228	0.445397	1	Down	0.37769	0.236556
ENSG00000242559.3|RN7SL144P	-0.667627	-1.92149	0.573302	1	Down	0.274684	0.172041
ENSG00000242683.1|RPL12P21	-0.637537	-0.691303	0.447595	1	Down	0.703877	0.451606
ENSG00000242798.1|ENSG00000242798	-7.3789	-2.02694	0.00021796	0.0262302	Down	0.394858	0
ENSG00000242853.3|RN7SL749P	-1.14303	-2.21327	0.324544	1	Down	0.240348	0.107525
ENSG00000242860.3|RN7SL180P	-0.983819	-2.09102	0.431875	1	Down	0.257516	0.12903
ENSG00000242876.3|RN7SL812P	-1.07114	-0.967292	0.215096	1	Down	0.635206	0.301071
ENSG00000242889.3|RN7SL449P	-1.3339	-2.09828	0.26675	1	Down	0.274684	0.107525
ENSG00000242931.1|RPL7P49	-0.819389	-0.190761	0.26429	1	Down	1.0644	0.602142
ENSG00000243089.2|ENSG00000243089	-0.665199	-2.26681	0.612094	1	Down	0.206013	0.12903
ENSG00000243103.3|RN7SL452P	-1.31291	-0.630251	0.100074	1	Down	0.858387	0.344081
ENSG00000243150.6|MLF1-DT	-0.666584	-2.08377	0.545915	1	Down	0.240348	0.150535
ENSG00000243179.1|ENSG00000243179	-1.28925	-0.922897	0.130482	1	Down	0.686709	0.279566
ENSG00000243181.2|ENSG00000243181	-2.05013	-2.22845	0.11546	1	Down	0.274684	0.0645152
ENSG00000243243.5|ENSG00000243243	-1.0761	-2.03707	0.361697	1	Down	0.274684	0.12903
ENSG00000243449.8|C4orf48	-0.712915	2.55122	0.291572	1	Down	7.22762	4.40854
ENSG00000243478.10|AOX2P	-0.666584	-2.08377	0.545915	1	Down	0.240348	0.150535
ENSG00000243508.1|DNAJB6P7	-0.656788	0.303616	0.367202	1	Down	1.45926	0.924718
ENSG00000243538.1|RPS26P28	-1.23253	-0.316781	0.113941	1	Down	1.0644	0.451606
ENSG00000243562.3|RN7SL838P	-1.03721	-2.27457	0.394643	1	Down	0.223181	0.107525
ENSG00000243680.1|RPL37P23	-2.41872	-2.43041	0.0396963	1	Down	0.240348	0.0430101
ENSG00000243696.5|ENSG00000243696	-1.16503	0.782755	0.102572	1	Down	2.31764	1.03224
ENSG00000243708.11|PLA2G4B	-0.613665	2.21439	0.361196	1	Down	5.56235	3.63436
ENSG00000243721.1|RPL23AP63	-2.77054	-1.35409	0.00561969	0.310595	Down	0.600871	0.0860203
ENSG00000243811.12|APOBEC3D	-0.865605	0.14589	0.232621	1	Down	1.37342	0.752677
ENSG00000243819.4|RN7SL832P	-0.602035	-0.7119	0.480463	1	Down	0.686709	0.451606
ENSG00000243824.1|RPL12P6	-0.809778	-0.351764	0.300098	1	Down	0.944225	0.537627
ENSG00000243845.3|RN7SL30P	-1.95785	-2.29009	0.11546	1	Down	0.257516	0.0645152
ENSG00000243910.8|TUBA4B	-7.17856	-2.19169	0.000530405	0.0478733	Down	0.343355	0
ENSG00000243926.3|TIPARP-AS1	-0.839076	-1.31216	0.392904	1	Down	0.463529	0.258061
ENSG00000243953.1|ENSG00000243953	-0.602945	-1.55958	0.503	1	Down	0.360522	0.236556
ENSG00000243986.2|ENO1P3	-0.751581	0.424601	0.292372	1	Down	1.63093	0.967728
ENSG00000244044.3|RN7SL735P	-0.776819	-1.24516	0.413309	1	Down	0.480697	0.279566
ENSG00000244063.1|ENSG00000244063	-1.63923	-2.49341	0.143889	1	Down	0.206013	0.0645152
ENSG00000244255.5|ENSG00000244255	-1.62311	2.06189	0.018375	0.809659	Down	6.23189	2.02148
ENSG00000244332.1|ENSG00000244332	-0.824447	-0.237497	0.269623	1	Down	1.03006	0.580637
ENSG00000244346.1|ENSG00000244346	-0.827129	-0.514943	0.303817	1	Down	0.841219	0.473112
ENSG00000244380.1|ENSG00000244380	-1.21871	-0.871539	0.144317	1	Down	0.703877	0.301071
ENSG00000244457.2|ENO1P1	-0.612085	0.0303053	0.401512	1	Down	1.18457	0.774183
ENSG00000244476.3|ERVFRD-1	-1.85926	-2.35461	0.083497	1	Down	0.240348	0.0645152
ENSG00000244479.7|OR2A1-AS1	-0.886211	-0.304335	0.247954	1	Down	0.995729	0.537627
ENSG00000244486.9|SCARF2	-0.667098	2.41429	0.322819	1	Down	6.4894	4.08596
ENSG00000244515.1|KRT18P34	-6.85912	-2.44668	0.00140897	0.093309	Down	0.274684	0
ENSG00000244541.6|LINC01213	-1.19555	-1.46169	0.195166	1	Down	0.446361	0.193546
ENSG00000244558.6|KCNK15-AS1	-0.876349	0.0711875	0.239089	1	Down	1.30475	0.709667
ENSG00000244675.2|ENSG00000244675	-0.692277	0.15307	0.358656	1	Down	1.32192	0.817193
ENSG00000244694.8|PTCHD4	-1.56843	-0.539457	0.0519562	1	Down	0.961393	0.322576
ENSG00000244734.4|HBB	-0.943982	1.1265	0.173874	1	Down	2.81551	1.46234
ENSG00000245025.3|ENSG00000245025	-0.97096	0.943733	0.165774	1	Down	2.48932	1.2688
ENSG00000245080.7|MIR3150BHG	-1.14681	-0.918596	0.17611	1	Down	0.669542	0.301071
ENSG00000245148.2|ARAP1-AS2	-0.754359	-1.87346	0.494712	1	Down	0.291851	0.172041
ENSG00000245904.6|BTG1-DT	-0.814662	-0.145491	0.300655	1	Down	1.09874	0.623647
ENSG00000246174.10|KCTD21-AS1	-1.43246	1.39762	0.0406465	1	Down	3.7769	1.39783
ENSG00000246214.3|RETREG1-AS1	-0.640819	-0.566531	0.442635	1	Down	0.772548	0.494617
ENSG00000246334.3|PRR7-AS1	-0.638933	1.77623	0.349544	1	Down	4.12026	2.64512
ENSG00000246523.10|FZD4-DT	-0.989028	-1.45612	0.283853	1	Down	0.429193	0.215051
ENSG00000246763.7|RGMB-AS1	-1.01561	-1.31737	0.240055	1	Down	0.480697	0.236556
ENSG00000246877.2|DNM1P35	-0.60428	0.564519	0.399458	1	Down	1.73394	1.13977
ENSG00000247095.5|MIR210HG	-0.621237	1.20679	0.373773	1	Down	2.74684	1.78492
ENSG00000247131.6|ENSG00000247131	-1.55574	-2.22086	0.183672	1	Down	0.257516	0.0860203
ENSG00000247213.7|LINC01498	-1.03721	-2.27457	0.394643	1	Down	0.223181	0.107525
ENSG00000247228.3|ENSG00000247228	-6.94586	-2.37844	0.00140897	0.093309	Down	0.291851	0
ENSG00000247363.3|NUP107-DT	-1.72326	-1.84669	0.101169	1	Down	0.360522	0.107525
ENSG00000247970.3|ENSG00000247970	-1.37723	-1.66162	0.14827	1	Down	0.394858	0.150535
ENSG00000247982.7|LINC00926	-1.49683	-1.58302	0.12613	1	Down	0.429193	0.150535
ENSG00000248019.3|FAM13A-AS1	-0.671981	2.84998	0.317246	1	Down	8.80705	5.5268
ENSG00000248079.4|DPH6-DT	-1.15458	-0.821919	0.15817	1	Down	0.721045	0.322576
ENSG00000248221.1|STX18-IT1	-0.665199	-2.26681	0.612094	1	Down	0.206013	0.12903
ENSG00000248290.1|TNXA	-0.628631	-0.978928	0.444231	1	Down	0.566535	0.365586
ENSG00000248445.5|SEMA6A-AS1	-1.64802	-2.162	0.183672	1	Down	0.274684	0.0860203
ENSG00000248473.2|LINC01962	-7.10509	-2.25121	0.000726851	0.0620986	Down	0.326187	0
ENSG00000248503.3|C4orf46P2	-2.36957	-2.00603	0.0456519	1	Down	0.343355	0.0645152
ENSG00000248521.1|ENSG00000248521	-0.781128	-0.740657	0.318503	1	Down	0.703877	0.408596
ENSG00000248555.7|LINC01339	-0.987068	-1.73864	0.315121	1	Down	0.343355	0.172041
ENSG00000248568.1|KRT8P48	-0.815778	-0.719664	0.293828	1	Down	0.721045	0.408596
ENSG00000248590.2|GLDCP1	-1.08443	-0.867347	0.191344	1	Down	0.686709	0.322576
ENSG00000248663.7|LINC00992	-1.47217	-1.14362	0.0874894	1	Down	0.600871	0.215051
ENSG00000248677.2|LINC02102	-7.17856	-2.19169	0.000530405	0.0478733	Down	0.343355	0
ENSG00000248712.8|CCDC153	-7.4985	-1.92697	0.000125561	0.0167295	Down	0.429193	0
ENSG00000248713.2|C4orf54	-0.813792	0.582317	0.254841	1	Down	1.85412	1.05375
ENSG00000248751.6|ENSG00000248751	-2.92326	1.97783	6.40544e-05	0.0113793	Down	6.86709	0.903213
ENSG00000248752.3|ENSG00000248752	-0.983819	-2.09102	0.431875	1	Down	0.257516	0.12903
ENSG00000248753.1|ENSG00000248753	-1.05698	-1.69647	0.270771	1	Down	0.360522	0.172041
ENSG00000248771.5|SMIM31	-1.64802	-2.162	0.183672	1	Down	0.274684	0.0860203
ENSG00000248863.2|ENSG00000248863	-0.650488	-0.109578	0.404264	1	Down	1.08157	0.688162
ENSG00000248973.3|ENSG00000248973	-0.889253	-1.64948	0.343208	1	Down	0.360522	0.193546
ENSG00000248980.1|SPCS3-AS1	-2.41872	-2.43041	0.0396963	1	Down	0.240348	0.0430101
ENSG00000248994.2|ENSG00000248994	-1.56871	-1.36543	0.0817032	1	Down	0.515032	0.172041
ENSG00000249014.2|HMGN2P4	-0.613911	-0.469097	0.438288	1	Down	0.824051	0.537627
ENSG00000249042.6|FAM151B-DT	-1.72212	2.04261	0.0131747	0.628789	Down	6.24906	1.89245
ENSG00000249140.1|PRDX2P3	-0.622378	-1.14767	0.494848	1	Down	0.497864	0.322576
ENSG00000249222.1|ATP5MGL	-0.882189	0.0323344	0.24263	1	Down	1.27041	0.688162
ENSG00000249237.5|ENSG00000249237	-1.63923	-2.49341	0.143889	1	Down	0.206013	0.0645152
ENSG00000249249.2|TICAM2-AS1	-2.79532	-0.814117	0.00184089	0.12084	Down	0.90989	0.12903
ENSG00000249503.1|HMGN1P16	-1.05698	-1.69647	0.270771	1	Down	0.360522	0.172041
ENSG00000249626.1|ENSG00000249626	-1.14303	-2.21327	0.324544	1	Down	0.240348	0.107525
ENSG00000249650.1|CEP72-DT	-2.69632	-2.23603	0.0222081	0.92917	Down	0.291851	0.0430101
ENSG00000249655.1|ENSG00000249655	-1.63923	-2.49341	0.143889	1	Down	0.206013	0.0645152
ENSG00000249661.1|TNRC18P1	-1.15167	2.02355	0.0915955	1	Down	5.54518	2.49459
ENSG00000249679.3|ENSG00000249679	-2.07655	-0.846566	0.0140065	0.661438	Down	0.824051	0.193546
ENSG00000249684.6|ENSG00000249684	-1.03721	-2.27457	0.394643	1	Down	0.223181	0.107525
ENSG00000249700.9|SRD5A3-AS1	-0.767182	-0.551486	0.349299	1	Down	0.806884	0.473112
ENSG00000249773.3|ENSG00000249773	-9.35664	-0.258807	9.61643e-09	7.42256e-06	Down	1.56226	0
ENSG00000249884.8|RNF103-CHMP3	-0.586629	-1.8205	0.597593	1	Down	0.291851	0.193546
ENSG00000249899.6|ITGA2-AS1	-1.35133	-2.34666	0.283653	1	Down	0.223181	0.0860203
ENSG00000249992.2|TMEM158	-0.665176	2.10349	0.323413	1	Down	5.21899	3.29028
ENSG00000250041.3|ENSG00000250041	-7.10509	-2.25121	0.000726851	0.0620986	Down	0.326187	0
ENSG00000250081.1|ENSG00000250081	-0.670452	-1.30694	0.508053	1	Down	0.446361	0.279566
ENSG00000250148.1|KRT8P31	-0.974851	0.502294	0.172973	1	Down	1.81978	0.924718
ENSG00000250170.1|RASA2-IT1	-0.614176	-1.3389	0.562502	1	Down	0.429193	0.279566
ENSG00000250192.1|ENSG00000250192	-1.23712	-2.41413	0.352672	1	Down	0.206013	0.0860203
ENSG00000250222.4|TRIM7-AS2	-0.62424	-0.213859	0.427969	1	Down	0.995729	0.645152
ENSG00000250234.1|ENSG00000250234	-1.06599	-1.28598	0.21203	1	Down	0.497864	0.236556
ENSG00000250254.2|PTTG2	-0.805691	-1.56543	0.369464	1	Down	0.37769	0.215051
ENSG00000250326.2|USP38-DT	-0.733651	-0.51146	0.362123	1	Down	0.824051	0.494617
ENSG00000250397.2|ENSG00000250397	-0.952921	0.201455	0.192169	1	Down	1.45926	0.752677
ENSG00000250413.1|SLC2A9-AS1	-7.55478	-1.87953	9.63608e-05	0.0143796	Down	0.446361	0
ENSG00000250451.5|HOXC-AS1	-1.56871	-1.36543	0.0817032	1	Down	0.515032	0.172041
ENSG00000250510.8|GPR162	-0.724616	-1.2757	0.45842	1	Down	0.463529	0.279566
ENSG00000250536.1|ABHD17AP3	-0.983819	-2.09102	0.431875	1	Down	0.257516	0.12903
ENSG00000250600.2|ROPN1L-AS1	-1.75344	-2.42227	0.109379	1	Down	0.223181	0.0645152
ENSG00000250608.2|NUDT16-DT	-0.682774	1.27774	0.322759	1	Down	2.93568	1.82793
ENSG00000250616.4|YPEL3-DT	-0.89536	0.203773	0.219176	1	Down	1.44209	0.774183
ENSG00000250634.6|LINC01182	-2.45004	-1.60066	0.019615	0.854205	Down	0.480697	0.0860203
ENSG00000250644.3|ENSG00000250644	-0.74175	5.28031	0.260477	1	Down	48.5847	29.0534
ENSG00000250656.2|ST3GAL1P1	-7.7602	-1.70432	4.53239e-05	0.008822	Down	0.515032	0
ENSG00000250746.1|ENSG00000250746	-0.591365	0.328099	0.41158	1	Down	1.45926	0.967728
ENSG00000250767.1|ENSG00000250767	-2.03738	-1.90018	0.0638717	1	Down	0.360522	0.0860203
ENSG00000250995.1|TMEM30BP1	-0.716414	0.550393	0.320819	1	Down	1.76828	1.07525
ENSG00000250999.2|ENSG00000250999	-0.846458	0.863704	0.229635	1	Down	2.28331	1.2688
ENSG00000251013.1|GAPDHP62	-1.24775	0.809872	0.0826232	1	Down	2.40348	1.01074
ENSG00000251023.1|ENSG00000251023	-0.706023	-0.650999	0.388042	1	Down	0.738213	0.451606
ENSG00000251034.2|ENSG00000251034	-1.3339	-2.09828	0.26675	1	Down	0.274684	0.107525
ENSG00000251093.1|ENSG00000251093	-0.666584	-2.08377	0.545915	1	Down	0.240348	0.150535
ENSG00000251102.1|CTBP2P4	-0.893315	-0.744591	0.256416	1	Down	0.721045	0.387091
ENSG00000251131.3|ENSG00000251131	-1.12724	-1.13404	0.202302	1	Down	0.566535	0.258061
ENSG00000251143.1|ENSG00000251143	-0.931272	1.66506	0.173846	1	Down	4.10309	2.15051
ENSG00000251158.1|ENSG00000251158	-0.754359	-1.87346	0.494712	1	Down	0.291851	0.172041
ENSG00000251359.4|WWC2-AS2	-1.25772	0.625307	0.0808587	1	Down	2.11163	0.881708
ENSG00000251429.1|AIDAP2	-0.86253	-1.09702	0.321053	1	Down	0.549368	0.301071
ENSG00000251497.2|PITPNM2-AS1	-7.02767	-2.31338	0.00100641	0.0768855	Down	0.309019	0
ENSG00000251503.8|CENPS-CORT	-2.58917	-0.601744	0.00227848	0.136367	Down	1.04723	0.172041
ENSG00000251537.4|ENSG00000251537	-4.41686	4.56341	6.3292e-09	5.14646e-06	Down	45.0653	2.1075
ENSG00000251568.1|ALG3P1	-1.65947	-1.47285	0.0781883	1	Down	0.480697	0.150535
ENSG00000251580.3|LINC02482	-0.889253	-1.64948	0.343208	1	Down	0.360522	0.193546
ENSG00000251862.2|MIR1343	-1.24464	-1.93511	0.253153	1	Down	0.309019	0.12903
ENSG00000251867.4|ENSG00000251867	-2.2961	-2.05839	0.0572733	1	Down	0.326187	0.0645152
ENSG00000252192.1|ENSG00000252192	-0.667627	-1.92149	0.573302	1	Down	0.274684	0.172041
ENSG00000252198.1|Y_RNA	-0.885229	-2.14717	0.431875	1	Down	0.240348	0.12903
ENSG00000252549.1|RNU6-759P	-1.50245	-1.99211	0.180372	1	Down	0.309019	0.107525
ENSG00000252695.1|MIR2276	-1.3339	-2.09828	0.26675	1	Down	0.274684	0.107525
ENSG00000252759.1|Y_RNA	-0.779405	-2.20569	0.514813	1	Down	0.223181	0.12903
ENSG00000252965.1|Y_RNA	-1.23712	-2.41413	0.352672	1	Down	0.206013	0.0860203
ENSG00000253159.3|PCDHGA12	-1.11986	0.229221	0.125095	1	Down	1.5451	0.709667
ENSG00000253256.1|ENSG00000253256	-0.779405	-2.20569	0.514813	1	Down	0.223181	0.12903
ENSG00000253258.1|FAM83A-AS2	-1.10168	0.449478	0.131326	1	Down	1.80261	0.838698
ENSG00000253263.1|ENSG00000253263	-1.0761	-2.03707	0.361697	1	Down	0.274684	0.12903
ENSG00000253302.1|STAU2-AS1	-1.98611	-0.648804	0.0201164	0.856468	Down	0.944225	0.236556
ENSG00000253305.3|PCDHGB6	-0.60405	-0.136991	0.42521	1	Down	1.04723	0.688162
ENSG00000253366.3|GUSBP16	-1.09505	-0.543678	0.154099	1	Down	0.875554	0.408596
ENSG00000253475.1|ENSG00000253475	-0.672638	-0.434559	0.386579	1	Down	0.858387	0.537627
ENSG00000253508.1|ENSG00000253508	-1.1769	-1.78856	0.241983	1	Down	0.343355	0.150535
ENSG00000253519.1|ENSG00000253519	-1.64802	-2.162	0.183672	1	Down	0.274684	0.0860203
ENSG00000253532.1|ENSG00000253532	-1.63923	-2.49341	0.143889	1	Down	0.206013	0.0645152
ENSG00000253559.1|OSGEPL1-AS1	-1.21178	-1.07939	0.181118	1	Down	0.600871	0.258061
ENSG00000253616.5|ENSG00000253616	-0.633557	-0.827935	0.438759	1	Down	0.635206	0.408596
ENSG00000253645.1|ENSG00000253645	-10.3235	0.664255	2.56446e-11	3.82686e-08	Down	3.05586	0
ENSG00000253666.4|ENSG00000253666	-1.34048	-0.179591	0.0813645	1	Down	1.20174	0.473112
ENSG00000253715.1|ENSG00000253715	-1.64802	-2.162	0.183672	1	Down	0.274684	0.0860203
ENSG00000253819.3|LINC01151	-1.47726	-0.214181	0.0589719	1	Down	1.20174	0.430101
ENSG00000253846.3|PCDHGA10	-0.78975	1.42497	0.256364	1	Down	3.34771	1.93546
ENSG00000253854.1|ENSG00000253854	-2.02956	-1.63372	0.0480368	1	Down	0.446361	0.107525
ENSG00000253944.1|MTUS1-DT	-0.848808	-0.441246	0.276398	1	Down	0.892722	0.494617
ENSG00000253948.4|VPS13B-DT	-0.745861	-1.73235	0.454082	1	Down	0.326187	0.193546
ENSG00000253954.3|HMGN1P38	-0.591066	0.0179453	0.420439	1	Down	1.16741	0.774183
ENSG00000254017.1|IGHEP2	-1.38227	-0.423897	0.073894	1	Down	1.0129	0.387091
ENSG00000254166.4|CASC19	-0.763751	-1.06545	0.373174	1	Down	0.549368	0.322576
ENSG00000254272.1|BTF3P3	-0.668441	-1.77572	0.521385	1	Down	0.309019	0.193546
ENSG00000254352.1|C4orf46P3	-7.24848	-2.1346	0.000390825	0.0390545	Down	0.360522	0
ENSG00000254512.1|PHB1P2	-2.40382	-0.924731	0.00673261	0.354595	Down	0.806884	0.150535
ENSG00000254522.1|ENSG00000254522	-1.13702	-0.666047	0.155983	1	Down	0.806884	0.365586
ENSG00000254779.4|EGLN1P1	-2.90253	-1.60655	0.00847458	0.431125	Down	0.497864	0.0645152
ENSG00000254826.1|ENSG00000254826	-1.37659	-1.08405	0.101443	1	Down	0.618038	0.236556
ENSG00000254842.6|LINC02551	-0.903961	-0.596278	0.277562	1	Down	0.806884	0.430101
ENSG00000254852.9|NPIPA2	-2.00806	-0.21434	0.0111952	0.549547	Down	1.30475	0.322576
ENSG00000254854.1|NECTIN1-DT	-0.731266	-0.455095	0.350922	1	Down	0.858387	0.516122
ENSG00000254859.1|ENSG00000254859	-0.833951	-0.573717	0.312663	1	Down	0.806884	0.451606
ENSG00000254936.4|ENSG00000254936	-0.775652	-0.267489	0.303974	1	Down	0.995729	0.580637
ENSG00000254991.1|ENSG00000254991	-0.669093	-1.64341	0.479616	1	Down	0.343355	0.215051
ENSG00000254996.5|ANKHD1-EIF4EBP3	-1.16823	5.37971	0.0784904	1	Down	57.5634	25.6125
ENSG00000254997.4|KRTAP5-9	-2.50617	-1.90687	0.0293231	1	Down	0.37769	0.0645152
ENSG00000255062.2|TIRAP-AS1	-1.08303	-1.16219	0.226004	1	Down	0.549368	0.258061
ENSG00000255097.1|ENSG00000255097	-1.49367	-1.26543	0.0847783	1	Down	0.549368	0.193546
ENSG00000255104.9|ZNF286A-TBC1D26	-1.79043	0.905885	0.013493	0.641245	Down	2.83268	0.817193
ENSG00000255108.1|ENSG00000255108	-0.794404	-1.45056	0.348276	1	Down	0.412026	0.236556
ENSG00000255192.6|NANOGP8	-0.857455	-1.9782	0.465039	1	Down	0.274684	0.150535
ENSG00000255306.1|ENSG00000255306	-0.585216	0.228378	0.422202	1	Down	1.35625	0.903213
ENSG00000255328.2|ENSG00000255328	-0.779405	-2.20569	0.514813	1	Down	0.223181	0.12903
ENSG00000255339.6|ENSG00000255339	-3.1327	-0.534598	0.000444113	0.043793	Down	1.15024	0.12903
ENSG00000255398.3|HCAR3	-0.61741	5.00393	0.348625	1	Down	38.7991	25.29
ENSG00000255441.1|SIGLEC10-AS1	-1.89399	-1.99907	0.0967864	1	Down	0.326187	0.0860203
ENSG00000255446.1|ENSG00000255446	-2.3129	-2.50175	0.0536329	1	Down	0.223181	0.0430101
ENSG00000255449.1|ENSG00000255449	-1.20205	-1.3226	0.167446	1	Down	0.497864	0.215051
ENSG00000255468.7|B4GAT1-DT	-0.710859	0.164311	0.34338	1	Down	1.33908	0.817193
ENSG00000255587.9|RAB44	-1.24844	-1.57715	0.171886	1	Down	0.412026	0.172041
ENSG00000255847.5|ENSG00000255847	-0.87588	-1.186	0.335401	1	Down	0.515032	0.279566
ENSG00000255992.1|ENSG00000255992	-0.608499	-0.585381	0.472999	1	Down	0.75538	0.494617
ENSG00000256034.1|ENSG00000256034	-0.944187	-1.9283	0.395441	1	Down	0.291851	0.150535
ENSG00000256196.2|ENSG00000256196	-0.622463	-0.261413	0.441283	1	Down	0.961393	0.623647
ENSG00000256274.2|TAS2R64P	-0.885229	-2.14717	0.431875	1	Down	0.240348	0.12903
ENSG00000256341.1|ENSG00000256341	-0.668441	-1.77572	0.521385	1	Down	0.309019	0.193546
ENSG00000256407.2|ENSG00000256407	-2.60959	-2.29785	0.0295884	1	Down	0.274684	0.0430101
ENSG00000256500.6|ENSG00000256500	-8.87209	-0.710337	1.6842e-07	8.19548e-05	Down	1.1159	0
ENSG00000256671.7|LIMS4	-1.51779	1.48122	0.0299546	1	Down	4.06875	1.41933
ENSG00000256742.1|KDM2B-DT	-1.10342	-1.83359	0.285115	1	Down	0.326187	0.150535
ENSG00000256950.2|ENSG00000256950	-0.765212	0.197508	0.314692	1	Down	1.39059	0.817193
ENSG00000256966.6|ENSG00000256966	-2.05013	-2.22845	0.11546	1	Down	0.274684	0.0645152
ENSG00000257069.6|KCNK4-TEX40	-7.02767	-2.31338	0.00100641	0.0768855	Down	0.309019	0
ENSG00000257137.7|LINC02874	-1.60469	-0.811902	0.0613336	1	Down	0.789716	0.258061
ENSG00000257169.1|ENSG00000257169	-0.756476	-0.384298	0.340697	1	Down	0.90989	0.537627
ENSG00000257285.7|PRMT5-DT	-1.307	-1.53955	0.171886	1	Down	0.429193	0.172041
ENSG00000257302.1|FAHD2P1	-7.17856	-2.19169	0.000530405	0.0478733	Down	0.343355	0
ENSG00000257303.4|CNPY2-AS1	-0.585216	0.228378	0.422202	1	Down	1.35625	0.903213
ENSG00000257322.7|ENSG00000257322	-6.76684	-2.51842	0.00199604	0.121742	Down	0.257516	0
ENSG00000257327.1|ENSG00000257327	-0.602945	-1.55958	0.503	1	Down	0.360522	0.236556
ENSG00000257365.8|FNTB	-1.04422	4.91843	0.115289	1	Down	40.6704	19.7201
ENSG00000257390.5|ENSG00000257390	-4.93388	1.80183	6.41011e-09	5.14646e-06	Down	6.64391	0.215051
ENSG00000257403.2|ENSG00000257403	-0.668441	-1.77572	0.521385	1	Down	0.309019	0.193546
ENSG00000257433.8|RPAP3-DT	-0.647341	1.18796	0.357864	1	Down	2.72967	1.74191
ENSG00000257443.2|LRIG3-DT	-2.22884	-1.76388	0.034945	1	Down	0.412026	0.0860203
ENSG00000257496.3|ENSG00000257496	-6.85912	-2.44668	0.00140897	0.093309	Down	0.274684	0
ENSG00000257526.3|ENSG00000257526	-0.823164	-0.787639	0.303322	1	Down	0.686709	0.387091
ENSG00000257539.2|HSPA8P14	-1.97718	-1.44349	0.0380057	1	Down	0.515032	0.12903
ENSG00000257579.1|ENSG00000257579	-6.85912	-2.44668	0.00140897	0.093309	Down	0.274684	0
ENSG00000257595.3|LINC02356	-2.3129	-2.50175	0.0536329	1	Down	0.223181	0.0430101
ENSG00000257900.2|ENSG00000257900	-0.765174	-2.02998	0.545915	1	Down	0.257516	0.150535
ENSG00000258021.1|ENSG00000258021	-1.31291	-0.630251	0.100074	1	Down	0.858387	0.344081
ENSG00000258053.1|ENSG00000258053	-0.955586	-0.863161	0.247778	1	Down	0.669542	0.344081
ENSG00000258096.1|SLC38A2-AS1	-8.13718	-1.3752	7.72046e-06	0.00189906	Down	0.669542	0
ENSG00000258137.6|GPR84-AS1	-1.87812	-1.5143	0.0528879	1	Down	0.480697	0.12903
ENSG00000258150.7|ENSG00000258150	-6.94586	-2.37844	0.00140897	0.093309	Down	0.291851	0
ENSG00000258317.1|ENSG00000258317	-0.787696	-0.420914	0.307913	1	Down	0.892722	0.516122
ENSG00000258359.1|PCNPP1	-1.73475	-2.10554	0.148066	1	Down	0.291851	0.0860203
ENSG00000258377.1|ENSG00000258377	-0.78475	-0.0721562	0.303985	1	Down	1.15024	0.666657
ENSG00000258412.1|ENSG00000258412	-0.784987	1.74548	0.254745	1	Down	4.18893	2.43007
ENSG00000258413.2|FBXO34-AS1	-0.629014	0.469359	0.387594	1	Down	1.63093	1.05375
ENSG00000258429.2|PDF	-0.687861	2.63039	0.304751	1	Down	7.58814	4.70961
ENSG00000258430.1|ENSG00000258430	-0.779405	-2.20569	0.514813	1	Down	0.223181	0.12903
ENSG00000258450.1|ENSG00000258450	-0.671304	-1.03452	0.427663	1	Down	0.549368	0.344081
ENSG00000258458.8|OXA1L-DT	-0.807956	-1.0391	0.339352	1	Down	0.566535	0.322576
ENSG00000258526.8|ENSG00000258526	-0.673725	0.407873	0.367635	1	Down	1.57943	0.989233
ENSG00000258578.2|ENSG00000258578	-1.28925	-0.922897	0.130482	1	Down	0.686709	0.279566
ENSG00000258593.2|ENSG00000258593	-0.704635	-0.589008	0.401305	1	Down	0.772548	0.473112
ENSG00000258620.2|ENSG00000258620	-0.77937	-0.316838	0.311546	1	Down	0.961393	0.559132
ENSG00000258626.2|COX7A2P1	-1.24681	-1.74494	0.205414	1	Down	0.360522	0.150535
ENSG00000258643.6|BCL2L2-PABPN1	-3.82676	1.50984	1.10638e-06	0.000412753	Down	5.21899	0.365586
ENSG00000258674.5|ENSG00000258674	-1.62751	2.38968	0.0175423	0.785332	Down	7.84565	2.5376
ENSG00000258689.2|LINC01269	-0.593661	-0.326317	0.445268	1	Down	0.90989	0.602142
ENSG00000258691.1|ENSG00000258691	-1.03752	-0.154024	0.168059	1	Down	1.15024	0.559132
ENSG00000258708.1|SLC25A21-AS1	-1.19582	1.48929	0.0875829	1	Down	3.84557	1.6774
ENSG00000258793.1|ENSG00000258793	-1.35133	-2.34666	0.283653	1	Down	0.223181	0.0860203
ENSG00000258813.2|RBM25-AS1	-1.89399	-1.99907	0.0967864	1	Down	0.326187	0.0860203
ENSG00000258820.5|ENSG00000258820	-1.40098	-1.32783	0.111592	1	Down	0.515032	0.193546
ENSG00000258881.6|ENSG00000258881	-0.612469	0.430685	0.408885	1	Down	1.57943	1.03224
ENSG00000258891.1|ENSG00000258891	-0.721157	-1.18109	0.432544	1	Down	0.497864	0.301071
ENSG00000258920.1|FOXN3-AS1	-1.08443	-0.867347	0.191344	1	Down	0.686709	0.322576
ENSG00000258984.5|UBE2F-SCLY	-3.35941	-1.73367	0.00222798	0.133703	Down	0.463529	0.0430101
ENSG00000259005.1|ENSG00000259005	-1.20052	-0.547215	0.120781	1	Down	0.892722	0.387091
ENSG00000259006.1|ENSG00000259006	-1.92536	-0.370778	0.0167597	0.760155	Down	1.15024	0.301071
ENSG00000259062.2|ACTN1-DT	-0.796015	1.0321	0.256807	1	Down	2.54082	1.46234
ENSG00000259070.9|LINC00639	-0.765174	-2.02998	0.545915	1	Down	0.257516	0.150535
ENSG00000259087.5|ENSG00000259087	-1.08653	-0.231651	0.159851	1	Down	1.09874	0.516122
ENSG00000259102.2|SMARCE1P3	-1.12367	-1.65555	0.232646	1	Down	0.37769	0.172041
ENSG00000259120.3|SMIM6	-0.923003	-2.33871	0.479207	1	Down	0.206013	0.107525
ENSG00000259205.2|PRKXP1	-0.781128	-0.740657	0.318503	1	Down	0.703877	0.408596
ENSG00000259209.3|ENSG00000259209	-0.631232	-0.90145	0.459963	1	Down	0.600871	0.387091
ENSG00000259289.2|LINC02206	-2.60959	-2.29785	0.0295884	1	Down	0.274684	0.0430101
ENSG00000259295.7|CSPG4P12	-1.10342	-1.83359	0.285115	1	Down	0.326187	0.150535
ENSG00000259318.1|HMGN1P1	-1.4543	-1.03134	0.0797222	1	Down	0.652374	0.236556
ENSG00000259370.2|ENSG00000259370	-7.66114	-1.7892	7.44607e-05	0.0122553	Down	0.480697	0
ENSG00000259407.1|ENSG00000259407	-1.35133	-2.34666	0.283653	1	Down	0.223181	0.0860203
ENSG00000259515.1|ENSG00000259515	-6.94586	-2.37844	0.00140897	0.093309	Down	0.291851	0
ENSG00000259522.3|ENSG00000259522	-0.70279	4.70878	0.286961	1	Down	32.344	19.8707
ENSG00000259523.1|ENSG00000259523	-0.819338	-1.69029	0.394949	1	Down	0.343355	0.193546
ENSG00000259535.1|RPL21P12	-1.24162	-2.15458	0.26675	1	Down	0.257516	0.107525
ENSG00000259546.1|ENSG00000259546	-0.713174	-0.929703	0.407523	1	Down	0.600871	0.365586
ENSG00000259585.2|RBM17P4	-0.733364	-1.48596	0.393996	1	Down	0.394858	0.236556
ENSG00000259604.5|ENSG00000259604	-3.84607	0.786116	4.15033e-06	0.00116126	Down	3.12453	0.215051
ENSG00000259628.1|ENSG00000259628	-0.771404	-0.611824	0.361157	1	Down	0.772548	0.451606
ENSG00000259704.3|ENSG00000259704	-6.85912	-2.44668	0.00140897	0.093309	Down	0.274684	0
ENSG00000259717.1|LINC00677	-1.39554	-1.84013	0.177284	1	Down	0.343355	0.12903
ENSG00000259726.1|CSPG4P11	-1.97718	-1.44349	0.0380057	1	Down	0.515032	0.12903
ENSG00000259727.1|ENSG00000259727	-1.43827	-1.62177	0.12613	1	Down	0.412026	0.150535
ENSG00000259736.1|CRTC3-AS1	-0.586512	0.500124	0.413964	1	Down	1.6481	1.09676
ENSG00000259768.8|ZFHX3-AS1	-1.93035	2.61042	0.00519663	0.290803	Down	9.59676	2.51609
ENSG00000259771.1|ENSG00000259771	-2.45004	-1.60066	0.019615	0.854205	Down	0.480697	0.0860203
ENSG00000259782.2|ENSG00000259782	-1.47217	-1.14362	0.0874894	1	Down	0.600871	0.215051
ENSG00000259788.1|UAP1-DT	-1.63923	-2.49341	0.143889	1	Down	0.206013	0.0645152
ENSG00000259845.1|HERC2P10	-0.946608	-0.638708	0.230584	1	Down	0.789716	0.408596
ENSG00000259863.1|SH3RF3-AS1	-1.42064	-2.04418	0.219277	1	Down	0.291851	0.107525
ENSG00000259884.1|NR4A1AS	-0.87588	-1.186	0.335401	1	Down	0.515032	0.279566
ENSG00000259891.1|ENSG00000259891	-0.654868	1.63973	0.336041	1	Down	3.75973	2.38706
ENSG00000259921.1|ENSG00000259921	-0.620859	1.41287	0.377079	1	Down	3.17603	2.06449
ENSG00000259933.6|PKD1-AS1	-7.3789	-2.02694	0.00021796	0.0262302	Down	0.394858	0
ENSG00000259941.1|ENSG00000259941	-2.99895	-2.013	0.00753089	0.386632	Down	0.360522	0.0430101
ENSG00000259952.1|ENSG00000259952	-1.08829	0.731062	0.126615	1	Down	2.19747	1.03224
ENSG00000259999.1|ENSG00000259999	-1.08443	-0.867347	0.191344	1	Down	0.686709	0.322576
ENSG00000260018.2|MBTPS1-DT	-0.731266	-0.455095	0.350922	1	Down	0.858387	0.516122
ENSG00000260136.6|ENSG00000260136	-0.840536	-0.93404	0.325858	1	Down	0.618038	0.344081
ENSG00000260166.4|ENSG00000260166	-0.672893	-0.279663	0.374649	1	Down	0.961393	0.602142
ENSG00000260177.1|ENSG00000260177	-0.728636	-1.37699	0.488687	1	Down	0.429193	0.258061
ENSG00000260198.1|ENSG00000260198	-0.598307	-0.779595	0.453309	1	Down	0.652374	0.430101
ENSG00000260228.6|CDH13-AS2	-1.6158	-1.33307	0.0706332	1	Down	0.5322	0.172041
ENSG00000260233.4|ZNRD2-DT	-0.593558	2.45036	0.376369	1	Down	6.52374	4.32252
ENSG00000260265.1|LINC02562	-0.739008	-1.60387	0.421156	1	Down	0.360522	0.215051
ENSG00000260279.4|ENSG00000260279	-0.944187	-1.9283	0.395441	1	Down	0.291851	0.150535
ENSG00000260316.2|ENSG00000260316	-0.869428	-1.52803	0.323905	1	Down	0.394858	0.215051
ENSG00000260342.2|ENSG00000260342	-12.2457	2.5492	8.18486e-17	6.107e-13	Down	11.5882	0
ENSG00000260352.1|SMG1-DT	-0.913591	-1.78214	0.366588	1	Down	0.326187	0.172041
ENSG00000260366.1|ENSG00000260366	-1.87001	-1.15322	0.0347653	1	Down	0.635206	0.172041
ENSG00000260367.2|ENSG00000260367	-0.779405	-2.20569	0.514813	1	Down	0.223181	0.12903
ENSG00000260394.2|STUB1-DT	-2.32768	-1.4148	0.0168101	0.760155	Down	0.549368	0.107525
ENSG00000260417.1|ENSG00000260417	-0.653078	1.51841	0.339081	1	Down	3.45071	2.19352
ENSG00000260423.2|LINC02367	-1.11537	0.689506	0.121963	1	Down	2.14597	0.989233
ENSG00000260436.1|ENSG00000260436	-1.24162	-2.15458	0.26675	1	Down	0.257516	0.107525
ENSG00000260442.7|ATP2A1-AS1	-0.62597	0.379262	0.395509	1	Down	1.52793	0.989233
ENSG00000260448.7|LCMT1-AS1	-1.55574	-2.22086	0.183672	1	Down	0.257516	0.0860203
ENSG00000260464.1|ENSG00000260464	-0.599209	-0.228543	0.451216	1	Down	0.978561	0.645152
ENSG00000260592.3|ENSG00000260592	-8.13718	-1.3752	7.72046e-06	0.00189906	Down	0.669542	0
ENSG00000260593.1|ENSG00000260593	-1.06599	-1.28598	0.21203	1	Down	0.497864	0.236556
ENSG00000260604.3|ENSG00000260604	-1.25452	-0.588146	0.11036	1	Down	0.875554	0.365586
ENSG00000260648.3|ENSG00000260648	-0.760437	-0.0432956	0.313448	1	Down	1.16741	0.688162
ENSG00000260657.2|ENSG00000260657	-0.987068	-1.73864	0.315121	1	Down	0.343355	0.172041
ENSG00000260668.1|ENSG00000260668	-7.02767	-2.31338	0.00100641	0.0768855	Down	0.309019	0
ENSG00000260671.2|ENSG00000260671	-0.66536	1.19887	0.342583	1	Down	2.76401	1.74191
ENSG00000260681.1|ENSG00000260681	-2.1485	0.218658	0.00569758	0.313353	Down	1.81978	0.408596
ENSG00000260729.1|ENSG00000260729	-1.43921	-0.927204	0.0939796	1	Down	0.703877	0.258061
ENSG00000260792.1|LINC02280	-1.12903	-0.752475	0.171981	1	Down	0.75538	0.344081
ENSG00000260793.4|ENSG00000260793	-0.718474	1.70407	0.298883	1	Down	4.00008	2.43007
ENSG00000260851.7|ENSG00000260851	-1.29782	-1.26035	0.128892	1	Down	0.5322	0.215051
ENSG00000260865.1|ENSG00000260865	-1.0995	0.0369098	0.146708	1	Down	1.33908	0.623647
ENSG00000260886.2|TAT-AS1	-1.24971	-1.427	0.169557	1	Down	0.463529	0.193546
ENSG00000260898.6|ADPGK-AS1	-0.587235	-0.431222	0.449741	1	Down	0.841219	0.559132
ENSG00000260927.2|ENSG00000260927	-1.32206	-1.88681	0.21179	1	Down	0.326187	0.12903
ENSG00000260941.1|LINC00622	-0.669628	-1.52228	0.445397	1	Down	0.37769	0.236556
ENSG00000261033.1|SPECC1-DT	-0.923003	-2.33871	0.479207	1	Down	0.206013	0.107525
ENSG00000261040.9|WFDC21P	-0.755566	0.0374521	0.316047	1	Down	1.23608	0.731172
ENSG00000261051.1|ENSG00000261051	-0.840536	-0.93404	0.325858	1	Down	0.618038	0.344081
ENSG00000261126.7|RBFADN	-2.05984	-1.18651	0.0232942	0.951491	Down	0.635206	0.150535
ENSG00000261140.1|ENSG00000261140	-1.0453	-1.42152	0.248713	1	Down	0.446361	0.215051
ENSG00000261147.1|ENSG00000261147	-9.34072	-0.273776	1.06732e-08	7.96361e-06	Down	1.5451	0
ENSG00000261159.1|ENSG00000261159	-0.670074	-1.41058	0.488687	1	Down	0.412026	0.258061
ENSG00000261183.7|SPINT1-AS1	-1.09386	-0.170946	0.149176	1	Down	1.15024	0.537627
ENSG00000261215.1|ENSG00000261215	-6.76684	-2.51842	0.00199604	0.121742	Down	0.257516	0
ENSG00000261220.3|ST3GAL1-DT	-0.960367	1.09499	0.170566	1	Down	2.76401	1.41933
ENSG00000261240.1|ENSG00000261240	-7.55478	-1.87953	9.63608e-05	0.0143796	Down	0.446361	0
ENSG00000261251.1|EFCAB6-DT	-0.715509	-1.00872	0.390757	1	Down	0.566535	0.344081
ENSG00000261338.2|ENSG00000261338	-0.629771	0.888084	0.379009	1	Down	2.19747	1.41933
ENSG00000261341.7|ENSG00000261341	-0.864236	-0.555045	0.290856	1	Down	0.824051	0.451606
ENSG00000261377.8|PDCD6IPP2	-7.8529	-1.62426	2.82471e-05	0.00585446	Down	0.549368	0
ENSG00000261390.8|MAFTRR	-0.827129	-0.514943	0.303817	1	Down	0.841219	0.473112
ENSG00000261404.7|PSMD7-DT	-0.668441	-1.77572	0.521385	1	Down	0.309019	0.193546
ENSG00000261416.1|CORO1A-AS1	-1.55574	-2.22086	0.183672	1	Down	0.257516	0.0860203
ENSG00000261433.1|ENSG00000261433	-0.671716	-0.877932	0.42351	1	Down	0.618038	0.387091
ENSG00000261435.1|ENSG00000261435	-0.586629	-1.8205	0.597593	1	Down	0.291851	0.193546
ENSG00000261441.1|POLG-DT	-0.955936	-1.60983	0.298081	1	Down	0.37769	0.193546
ENSG00000261455.1|LINC01003	-1.17455	0.133867	0.118207	1	Down	1.45926	0.645152
ENSG00000261460.1|ENSG00000261460	-7.55478	-1.87953	9.63608e-05	0.0143796	Down	0.446361	0
ENSG00000261487.1|ENSG00000261487	-2.13687	-2.16942	0.0910982	1	Down	0.291851	0.0645152
ENSG00000261529.1|ENSG00000261529	-0.630288	-0.037946	0.402827	1	Down	1.13307	0.731172
ENSG00000261546.1|ENSG00000261546	-8.63164	-0.930819	5.43348e-07	0.000238477	Down	0.944225	0
ENSG00000261553.5|ENSG00000261553	-0.705591	0.976109	0.316141	1	Down	2.38632	1.46234
ENSG00000261582.1|ENSG00000261582	-1.60469	-0.811902	0.0613336	1	Down	0.789716	0.258061
ENSG00000261663.1|ECI1-AS1	-0.923003	-2.33871	0.479207	1	Down	0.206013	0.107525
ENSG00000261664.5|TTC39A-AS1	-1.23712	-2.41413	0.352672	1	Down	0.206013	0.0860203
ENSG00000261670.1|ENSG00000261670	-1.24844	-1.57715	0.171886	1	Down	0.412026	0.172041
ENSG00000261693.1|ENSG00000261693	-0.816928	-1.12449	0.354733	1	Down	0.5322	0.301071
ENSG00000261697.5|ENSG00000261697	-0.58958	-0.925372	0.499294	1	Down	0.583703	0.387091
ENSG00000261758.1|STAG1-DT	-0.672893	-0.279663	0.374649	1	Down	0.961393	0.602142
ENSG00000261764.1|KRT18P18	-0.667627	-1.92149	0.573302	1	Down	0.274684	0.172041
ENSG00000261766.1|ENSG00000261766	-0.707547	-0.71578	0.360004	1	Down	0.703877	0.430101
ENSG00000261771.5|DNAAF4-CCPG1	-7.71152	-1.74612	5.79138e-05	0.0104544	Down	0.497864	0
ENSG00000261801.8|LOXL1-AS1	-1.12376	0.664338	0.121821	1	Down	2.11163	0.967728
ENSG00000261864.1|ENSG00000261864	-0.721157	-1.18109	0.432544	1	Down	0.497864	0.301071
ENSG00000261888.1|ENSG00000261888	-2.95121	-1.56846	0.00697492	0.365636	Down	0.515032	0.0645152
ENSG00000261970.1|ENSG00000261970	-1.05698	-1.69647	0.270771	1	Down	0.360522	0.172041
ENSG00000262038.1|ENSG00000262038	-0.889253	-1.64948	0.343208	1	Down	0.360522	0.193546
ENSG00000262050.2|ENSG00000262050	-1.026	-1.88013	0.335879	1	Down	0.309019	0.150535
ENSG00000262094.1|ENSG00000262094	-1.45862	-0.807845	0.0864175	1	Down	0.772548	0.279566
ENSG00000262152.7|GREP1	-0.960663	2.15359	0.15837	1	Down	5.81986	2.9892
ENSG00000262188.4|LINC01978	-2.09817	-1.15803	0.0201657	0.856468	Down	0.652374	0.150535
ENSG00000262304.2|ENSG00000262304	-1.75073	1.96383	0.0119724	0.582588	Down	5.94004	1.76342
ENSG00000262380.1|ENSG00000262380	-1.32253	-0.255509	0.0921138	1	Down	1.13307	0.451606
ENSG00000262410.1|ENSG00000262410	-0.609035	-1.445	0.544247	1	Down	0.394858	0.258061
ENSG00000262413.1|ENSG00000262413	-1.34374	0.935466	0.0578834	1	Down	2.67817	1.05375
ENSG00000262434.1|ENSG00000262434	-1.66411	-1.01019	0.046668	1	Down	0.686709	0.215051
ENSG00000262456.1|ENSG00000262456	-1.72326	-1.84669	0.101169	1	Down	0.360522	0.107525
ENSG00000262470.2|TVP23CP2	-2.51731	-2.36255	0.0295884	1	Down	0.257516	0.0430101
ENSG00000262482.1|ENSG00000262482	-0.776033	-0.674801	0.347413	1	Down	0.738213	0.430101
ENSG00000262528.2|ENSG00000262528	-0.721157	-1.18109	0.432544	1	Down	0.497864	0.301071
ENSG00000262585.1|LINC01979	-0.622378	-1.14767	0.494848	1	Down	0.497864	0.322576
ENSG00000262884.1|ENSG00000262884	-7.10509	-2.25121	0.000726851	0.0620986	Down	0.326187	0
ENSG00000262904.1|TMPOP2	-0.869428	-1.52803	0.323905	1	Down	0.394858	0.215051
ENSG00000262920.5|ENSG00000262920	-6.76684	-2.51842	0.00199604	0.121742	Down	0.257516	0
ENSG00000262966.2|ENSG00000262966	-2.36957	-2.00603	0.0456519	1	Down	0.343355	0.0645152
ENSG00000263126.1|ENSG00000263126	-2.19164	0.740801	0.0034439	0.199711	Down	2.661	0.580637
ENSG00000263244.2|ENSG00000263244	-0.702701	1.53469	0.307194	1	Down	3.53655	2.17201
ENSG00000263280.4|ENSG00000263280	-0.765174	-2.02998	0.545915	1	Down	0.257516	0.150535
ENSG00000263327.6|TAPT1-AS1	-0.615724	0.814147	0.395175	1	Down	2.0773	1.35482
ENSG00000263366.2|ABHD17AP5	-6.85912	-2.44668	0.00140897	0.093309	Down	0.274684	0
ENSG00000263563.8|UBBP4	-1.45715	-2.28233	0.228158	1	Down	0.240348	0.0860203
ENSG00000263606.1|CHORDC1P4	-0.866378	0.802913	0.221326	1	Down	2.19747	1.20428
ENSG00000263648.1|ENSG00000263648	-0.769837	-1.1525	0.391806	1	Down	0.515032	0.301071
ENSG00000263712.1|MIR4639	-1.29782	-1.26035	0.128892	1	Down	0.5322	0.215051
ENSG00000263843.1|MIF4GD-DT	-0.62091	2.17584	0.362914	1	Down	5.425	3.52683
ENSG00000263882.2|RN7SL774P	-1.09947	-1.38776	0.21793	1	Down	0.463529	0.215051
ENSG00000263887.7|USP32P4	-1.44774	0.455778	0.0476229	1	Down	1.93995	0.709667
ENSG00000264028.2|RN7SL744P	-0.794404	-1.45056	0.348276	1	Down	0.412026	0.236556
ENSG00000264058.2|ENSG00000264058	-1.42064	-2.04418	0.219277	1	Down	0.291851	0.107525
ENSG00000264070.1|DND1P1	-0.709229	-0.783614	0.374041	1	Down	0.669542	0.408596
ENSG00000264107.1|MIR4733HG	-1.24464	-1.93511	0.253153	1	Down	0.309019	0.12903
ENSG00000264278.1|ZNF236-DT	-0.586629	-1.8205	0.597593	1	Down	0.291851	0.193546
ENSG00000264379.1|SNORD39	-1.24162	-2.15458	0.26675	1	Down	0.257516	0.107525
ENSG00000264462.1|MIR3648-2	-0.665417	7.49502	0.310901	1	Down	221.223	139.482
ENSG00000264483.1|MIR5008	-0.58589	0.704149	0.414588	1	Down	1.90562	1.2688
ENSG00000264546.1|ENSG00000264546	-1.00769	0.618069	0.16345	1	Down	1.99146	0.989233
ENSG00000264578.1|ENSG00000264578	-1.35133	-2.34666	0.283653	1	Down	0.223181	0.0860203
ENSG00000264655.1|PPIAP54	-0.671889	-0.805599	0.405182	1	Down	0.652374	0.408596
ENSG00000264666.3|ENSG00000264666	-0.706023	-0.650999	0.388042	1	Down	0.738213	0.451606
ENSG00000264717.6|NPY4R2	-1.08071	-1.53379	0.224728	1	Down	0.412026	0.193546
ENSG00000264812.1|ENSG00000264812	-0.745861	-1.73235	0.454082	1	Down	0.326187	0.193546
ENSG00000265113.1|ENSG00000265113	-1.37723	-1.66162	0.14827	1	Down	0.394858	0.150535
ENSG00000265195.1|MIR4312	-0.885229	-2.14717	0.431875	1	Down	0.240348	0.12903
ENSG00000265205.1|ENSG00000265205	-1.38104	-0.151451	0.0710842	1	Down	1.23608	0.473112
ENSG00000265349.1|ENSG00000265349	-1.24162	-2.15458	0.26675	1	Down	0.257516	0.107525
ENSG00000265359.1|ENSG00000265359	-0.923003	-2.33871	0.479207	1	Down	0.206013	0.107525
ENSG00000265395.1|MIR3944	-1.45715	-2.28233	0.228158	1	Down	0.240348	0.0860203
ENSG00000265411.1|RN7SL656P	-0.586629	-1.8205	0.597593	1	Down	0.291851	0.193546
ENSG00000265413.1|ENSG00000265413	-1.6614	-1.30144	0.0611377	1	Down	0.549368	0.172041
ENSG00000265462.1|MIR3680-1	-0.670777	-1.21028	0.477216	1	Down	0.480697	0.301071
ENSG00000265480.6|KRT18P55	-1.85926	-2.35461	0.083497	1	Down	0.240348	0.0645152
ENSG00000265574.1|WDR45BP1	-0.960213	-0.702829	0.235741	1	Down	0.75538	0.387091
ENSG00000265641.1|MIR3929	-0.779405	-2.20569	0.514813	1	Down	0.223181	0.12903
ENSG00000265666.1|RARA-AS1	-8.13718	-1.3752	7.72046e-06	0.00189906	Down	0.669542	0
ENSG00000265684.2|RN7SL378P	-0.889253	-1.64948	0.343208	1	Down	0.360522	0.193546
ENSG00000265690.7|ENSG00000265690	-0.744141	2.62544	0.268656	1	Down	7.67398	4.58058
ENSG00000265791.1|ENSG00000265791	-1.16283	-1.98515	0.302645	1	Down	0.291851	0.12903
ENSG00000265820.1|MIR3177	-0.622378	-1.14767	0.494848	1	Down	0.497864	0.322576
ENSG00000265828.1|MIR3939	-0.893898	-0.536618	0.270547	1	Down	0.841219	0.451606
ENSG00000265843.3|LINC01029	-1.03721	-2.27457	0.394643	1	Down	0.223181	0.107525
ENSG00000265871.1|MIR3174	-1.34343	-1.23024	0.113191	1	Down	0.549368	0.215051
ENSG00000265907.2|ENSG00000265907	-1.42064	-2.04418	0.219277	1	Down	0.291851	0.107525
ENSG00000265933.5|LINC00668	-1.28925	-0.922897	0.130482	1	Down	0.686709	0.279566
ENSG00000265962.2|GACAT2	-0.906735	-1.07009	0.290499	1	Down	0.566535	0.301071
ENSG00000266041.1|MIR4690	-0.836171	-1.82704	0.426125	1	Down	0.309019	0.172041
ENSG00000266086.3|ENSG00000266086	-1.9255	1.18374	0.00713419	0.372242	Down	3.51939	0.924718
ENSG00000266145.1|RHOT1P1	-0.839076	-1.31216	0.392904	1	Down	0.463529	0.258061
ENSG00000266236.1|NARF-IT1	-2.06987	-1.37609	0.0275183	1	Down	0.549368	0.12903
ENSG00000266256.3|LINC00683	-1.03721	-2.27457	0.394643	1	Down	0.223181	0.107525
ENSG00000266261.1|ENSG00000266261	-2.27119	-0.557107	0.00539398	0.300345	Down	1.04723	0.215051
ENSG00000266283.1|ENSG00000266283	-1.14303	-2.21327	0.324544	1	Down	0.240348	0.107525
ENSG00000266308.2|RN7SL510P	-0.983819	-2.09102	0.431875	1	Down	0.257516	0.12903
ENSG00000266373.1|ENSG00000266373	-1.23712	-2.41413	0.352672	1	Down	0.206013	0.0860203
ENSG00000266402.5|SNHG25	-0.635647	-0.757997	0.419933	1	Down	0.669542	0.430101
ENSG00000266589.1|MIR4512	-0.745861	-1.73235	0.454082	1	Down	0.326187	0.193546
ENSG00000266642.2|ENSG00000266642	-1.12367	-1.65555	0.232646	1	Down	0.37769	0.172041
ENSG00000266718.2|ENSG00000266718	-0.983819	-2.09102	0.431875	1	Down	0.257516	0.12903
ENSG00000266733.8|TBC1D29P	-3.3448	-2.51008	0.0141459	0.66243	Down	0.240348	0.0215051
ENSG00000266821.1|ENSG00000266821	-1.41744	-1.46727	0.127301	1	Down	0.463529	0.172041
ENSG00000266826.3|IGBP1P2	-0.609035	-1.445	0.544247	1	Down	0.394858	0.258061
ENSG00000266835.7|GAPLINC	-0.759416	0.54851	0.293207	1	Down	1.78544	1.05375
ENSG00000266850.1|ENSG00000266850	-0.913591	-1.78214	0.366588	1	Down	0.326187	0.172041
ENSG00000266863.2|RN7SL123P	-0.670777	-1.21028	0.477216	1	Down	0.480697	0.301071
ENSG00000266900.1|ENSG00000266900	-1.37723	-1.66162	0.14827	1	Down	0.394858	0.150535
ENSG00000266933.2|MADCAM1-AS1	-0.779405	-2.20569	0.514813	1	Down	0.223181	0.12903
ENSG00000266992.1|DHX40P1	-0.861359	1.35544	0.213883	1	Down	3.2447	1.78492
ENSG00000267065.2|LINC02080	-1.35133	-2.34666	0.283653	1	Down	0.223181	0.0860203
ENSG00000267073.1|ENSG00000267073	-1.65947	-1.47285	0.0781883	1	Down	0.480697	0.150535
ENSG00000267090.1|ENSG00000267090	-2.3129	-2.50175	0.0536329	1	Down	0.223181	0.0430101
ENSG00000267102.1|ENSG00000267102	-0.905106	-0.813748	0.263542	1	Down	0.686709	0.365586
ENSG00000267104.2|TBC1D3P1-DHX40P1	-2.54937	0.0204961	0.00152374	0.100612	Down	1.6481	0.279566
ENSG00000267120.3|ENSG00000267120	-2.85559	2.47334	7.93184e-05	0.0128657	Down	9.66543	1.33331
ENSG00000267122.1|ENSG00000267122	-8.89407	-0.690055	1.46828e-07	7.3922e-05	Down	1.13307	0
ENSG00000267139.1|ENSG00000267139	-0.869428	-1.52803	0.323905	1	Down	0.394858	0.215051
ENSG00000267172.1|ENSG00000267172	-1.35133	-2.34666	0.283653	1	Down	0.223181	0.0860203
ENSG00000267197.1|ENSG00000267197	-1.55311	-1.54532	0.107412	1	Down	0.446361	0.150535
ENSG00000267241.2|CYP4F10P	-1.85368	-1.75756	0.0694193	1	Down	0.394858	0.107525
ENSG00000267277.2|ENSG00000267277	-1.10371	-0.468634	0.177011	1	Down	0.927058	0.430101
ENSG00000267279.3|ENSG00000267279	-0.595617	-1.68412	0.545468	1	Down	0.326187	0.215051
ENSG00000267280.6|TBX2-AS1	-1.72326	-1.84669	0.101169	1	Down	0.360522	0.107525
ENSG00000267308.3|LINC01764	-0.742675	1.85137	0.278814	1	Down	4.46361	2.66663
ENSG00000267314.1|ENSG00000267314	-1.31349	-1.70266	0.174456	1	Down	0.37769	0.150535
ENSG00000267372.2|ENSG00000267372	-1.08303	-1.16219	0.226004	1	Down	0.549368	0.258061
ENSG00000267383.9|ENSG00000267383	-1.24162	-2.15458	0.26675	1	Down	0.257516	0.107525
ENSG00000267385.1|ENSG00000267385	-0.679036	3.27274	0.306893	1	Down	11.8457	7.39774
ENSG00000267390.3|KDSR-DT	-0.669093	-1.64341	0.479616	1	Down	0.343355	0.215051
ENSG00000267394.2|ATXN7L3-AS1	-0.67353	0.21302	0.359247	1	Down	1.37342	0.860203
ENSG00000267397.1|ENSG00000267397	-0.640819	-0.566531	0.442635	1	Down	0.772548	0.494617
ENSG00000267432.6|DNAH17-AS1	-7.66114	-1.7892	7.44607e-05	0.0122553	Down	0.480697	0
ENSG00000267439.1|ENSG00000267439	-7.31516	-2.07974	0.000290613	0.0322034	Down	0.37769	0
ENSG00000267493.4|CIRBP-AS1	-7.17856	-2.19169	0.000530405	0.0478733	Down	0.343355	0
ENSG00000267520.2|ENSG00000267520	-0.736836	1.97946	0.276143	1	Down	4.87564	2.92469
ENSG00000267546.2|ENSG00000267546	-1.00909	-0.74853	0.202662	1	Down	0.738213	0.365586
ENSG00000267577.1|DNAAF3-AS1	-1.04474	-0.377607	0.186153	1	Down	0.978561	0.473112
ENSG00000267594.5|CYP4F24P	-6.94586	-2.37844	0.00140897	0.093309	Down	0.291851	0
ENSG00000267631.5|CGB1	-1.39554	-1.84013	0.177284	1	Down	0.343355	0.12903
ENSG00000267632.1|ENSG00000267632	-0.58809	0.925915	0.403614	1	Down	2.23181	1.48385
ENSG00000267645.5|ENSG00000267645	-13.4458	3.74126	2.30961e-20	2.58492e-16	Down	26.6272	0
ENSG00000267673.7|FDX2	-0.882531	2.2858	0.192797	1	Down	6.26622	3.3978
ENSG00000267681.1|ENSG00000267681	-1.42064	-2.04418	0.219277	1	Down	0.291851	0.107525
ENSG00000267706.3|ENSG00000267706	-8.80407	-0.772973	2.22885e-07	0.000103939	Down	1.0644	0
ENSG00000267736.2|HMGB2P1	-0.595617	-1.68412	0.545468	1	Down	0.326187	0.215051
ENSG00000267737.1|ENSG00000267737	-0.832071	2.86975	0.214651	1	Down	9.30491	5.22573
ENSG00000267741.1|UBE2L4	-1.63923	-2.49341	0.143889	1	Down	0.206013	0.0645152
ENSG00000267769.1|ENSG00000267769	-2.23498	-1.48404	0.0236355	0.954568	Down	0.515032	0.107525
ENSG00000267795.6|SMIM22	-0.615457	0.107188	0.426486	1	Down	1.25324	0.817193
ENSG00000268001.1|CARD8-AS1	-0.763751	-1.06545	0.373174	1	Down	0.549368	0.322576
ENSG00000268030.1|ENSG00000268030	-9.60339	-0.0256996	2.26493e-09	2.20427e-06	Down	1.85412	0
ENSG00000268041.3|ERFL	-1.05885	-0.140115	0.158037	1	Down	1.16741	0.559132
ENSG00000268104.3|SLC6A14	-0.606245	-0.0933095	0.43449	1	Down	1.08157	0.709667
ENSG00000268107.6|ENSG00000268107	-3.46857	-1.14916	0.000851461	0.0721935	Down	0.738213	0.0645152
ENSG00000268189.2|ENSG00000268189	-1.64153	0.210898	0.0273175	1	Down	1.68244	0.537627
ENSG00000268201.1|ENSG00000268201	-0.80818	0.490392	0.273923	1	Down	1.73394	0.989233
ENSG00000268218.1|ENSG00000268218	-0.770097	0.791772	0.277312	1	Down	2.1288	1.24729
ENSG00000268230.5|ENSG00000268230	-0.95237	-0.107144	0.197409	1	Down	1.16741	0.602142
ENSG00000268279.4|ENSG00000268279	-0.639253	-0.627565	0.429983	1	Down	0.738213	0.473112
ENSG00000268288.1|ENSG00000268288	-2.69632	-2.23603	0.0222081	0.92917	Down	0.291851	0.0430101
ENSG00000268307.1|LINC02560	-7.17856	-2.19169	0.000530405	0.0478733	Down	0.343355	0
ENSG00000268401.2|ENSG00000268401	-0.673752	0.437934	0.361175	1	Down	1.61377	1.01074
ENSG00000268460.2|ENSG00000268460	-1.43552	-0.243588	0.0680536	1	Down	1.16741	0.430101
ENSG00000268475.1|ENSG00000268475	-1.05698	-1.69647	0.270771	1	Down	0.360522	0.172041
ENSG00000268583.2|ENSG00000268583	-0.794404	-1.45056	0.348276	1	Down	0.412026	0.236556
ENSG00000268592.3|RAET1E-AS1	-1.40631	0.796295	0.0484033	1	Down	2.45499	0.924718
ENSG00000268621.6|IGFL2-AS1	-0.637069	0.191207	0.390472	1	Down	1.33908	0.860203
ENSG00000268628.2|ENSG00000268628	-1.32253	-0.255509	0.0921138	1	Down	1.13307	0.451606
ENSG00000268683.1|ENSG00000268683	-0.779405	-2.20569	0.514813	1	Down	0.223181	0.12903
ENSG00000268707.1|ENSG00000268707	-2.51731	-2.36255	0.0295884	1	Down	0.257516	0.0430101
ENSG00000268738.3|HSFX2	-0.586629	-1.8205	0.597593	1	Down	0.291851	0.193546
ENSG00000268750.7|ENSG00000268750	-4.05123	0.0245698	7.94171e-06	0.00193225	Down	1.81978	0.107525
ENSG00000268812.3|LIF-AS2	-0.921601	0.838256	0.195549	1	Down	2.28331	1.20428
ENSG00000268945.1|ENSG00000268945	-0.857455	-1.9782	0.465039	1	Down	0.274684	0.150535
ENSG00000268983.1|ENSG00000268983	-1.98208	-1.07127	0.0230912	0.951491	Down	0.686709	0.172041
ENSG00000269026.2|ENSG00000269026	-2.2946	-0.538772	0.00486298	0.272814	Down	1.0644	0.215051
ENSG00000269044.2|ENSG00000269044	-0.634536	2.18406	0.351033	1	Down	5.47651	3.52683
ENSG00000269091.6|ENSG00000269091	-2.43411	-0.901043	0.00591026	0.318784	Down	0.824051	0.150535
ENSG00000269194.1|ENSG00000269194	-1.57308	-0.834217	0.0681747	1	Down	0.772548	0.258061
ENSG00000269243.1|ENSG00000269243	-0.822375	0.49927	0.263998	1	Down	1.75111	0.989233
ENSG00000269246.2|ENSG00000269246	-0.754359	-1.87346	0.494712	1	Down	0.291851	0.172041
ENSG00000269399.2|ENSG00000269399	-0.723396	-0.249399	0.333635	1	Down	0.995729	0.602142
ENSG00000269420.5|PLA2G4C-AS1	-2.77813	-2.17684	0.0167826	0.760155	Down	0.309019	0.0430101
ENSG00000269476.1|ENSG00000269476	-8.34295	-1.19187	2.45054e-06	0.000741255	Down	0.772548	0
ENSG00000269516.7|CYP4F23P	-0.671304	-1.03452	0.427663	1	Down	0.549368	0.344081
ENSG00000269553.1|ENSG00000269553	-1.47598	-0.517814	0.0643524	1	Down	0.961393	0.344081
ENSG00000269578.1|ENSG00000269578	-0.673215	-0.053608	0.374655	1	Down	1.13307	0.709667
ENSG00000269604.1|ENSG00000269604	-1.15537	1.04251	0.100347	1	Down	2.78117	1.24729
ENSG00000269653.1|ENSG00000269653	-0.958806	0.645833	0.18045	1	Down	2.00862	1.03224
ENSG00000269688.1|ENSG00000269688	-0.643849	1.01931	0.364957	1	Down	2.42065	1.54837
ENSG00000269855.3|RNF225	-2.60357	-0.766695	0.00278678	0.163725	Down	0.927058	0.150535
ENSG00000269901.1|ENSG00000269901	-7.4985	-1.92697	0.000125561	0.0167295	Down	0.429193	0
ENSG00000269919.1|ENSG00000269919	-1.75344	-2.42227	0.109379	1	Down	0.223181	0.0645152
ENSG00000269934.3|ENSG00000269934	-2.13551	-1.13011	0.0174854	0.784354	Down	0.669542	0.150535
ENSG00000269947.1|ENSG00000269947	-0.589945	0.55603	0.412632	1	Down	1.71677	1.13977
ENSG00000269959.1|SPACA6-AS1	-0.904282	0.639607	0.206468	1	Down	1.97429	1.05375
ENSG00000269961.1|ERBIN-DT	-1.03721	-2.27457	0.394643	1	Down	0.223181	0.107525
ENSG00000269970.1|ENSG00000269970	-0.670777	-1.21028	0.477216	1	Down	0.480697	0.301071
ENSG00000269971.1|ENSG00000269971	-0.621222	0.249639	0.405704	1	Down	1.39059	0.903213
ENSG00000270048.1|ENSG00000270048	-0.609035	-1.445	0.544247	1	Down	0.394858	0.258061
ENSG00000270066.3|ENSG00000270066	-0.731266	-0.455095	0.350922	1	Down	0.858387	0.516122
ENSG00000270084.2|GAS5-AS1	-1.18321	-0.89487	0.159401	1	Down	0.686709	0.301071
ENSG00000270091.1|ENSG00000270091	-0.940608	-0.791669	0.241443	1	Down	0.703877	0.365586
ENSG00000270106.6|TSNAX-DISC1	-1.06208	0.526626	0.142228	1	Down	1.88845	0.903213
ENSG00000270127.2|ENSG00000270127	-1.03721	-2.27457	0.394643	1	Down	0.223181	0.107525
ENSG00000270149.5|ENSG00000270149	-0.922963	-0.518431	0.251644	1	Down	0.858387	0.451606
ENSG00000270165.1|ENSG00000270165	-1.70228	-1.12063	0.0495298	1	Down	0.635206	0.193546
ENSG00000270179.1|ENSG00000270179	-1.3339	-2.09828	0.26675	1	Down	0.274684	0.107525
ENSG00000270181.3|BIVM-ERCC5	-2.69808	3.35149	0.000133119	0.0176316	Down	17.5969	2.70964
ENSG00000270532.1|PEBP1P2	-0.819338	-1.69029	0.394949	1	Down	0.343355	0.193546
ENSG00000270562.1|FOXP1-DT	-1.85926	-2.35461	0.083497	1	Down	0.240348	0.0645152
ENSG00000270571.2|ENSG00000270571	-1.71548	-1.62774	0.074136	1	Down	0.429193	0.12903
ENSG00000270585.1|SNX2P1	-6.76684	-2.51842	0.00199604	0.121742	Down	0.257516	0
ENSG00000270589.1|ENSG00000270589	-6.94586	-2.37844	0.00140897	0.093309	Down	0.291851	0
ENSG00000270705.1|ENSG00000270705	-0.771404	-0.611824	0.361157	1	Down	0.772548	0.451606
ENSG00000270761.2|CD2AP-DT	-1.11993	-0.844449	0.173951	1	Down	0.703877	0.322576
ENSG00000270823.1|ENSG00000270823	-0.665199	-2.26681	0.612094	1	Down	0.206013	0.12903
ENSG00000270894.1|ENSG00000270894	-1.30192	-1.39316	0.147385	1	Down	0.480697	0.193546
ENSG00000270951.1|ENSG00000270951	-1.24464	-1.93511	0.253153	1	Down	0.309019	0.12903
ENSG00000270987.1|ENSG00000270987	-0.58958	-0.925372	0.499294	1	Down	0.583703	0.387091
ENSG00000271021.1|ENSG00000271021	-0.816928	-1.12449	0.354733	1	Down	0.5322	0.301071
ENSG00000271327.1|ENSG00000271327	-2.13592	-1.55688	0.0335404	1	Down	0.480697	0.107525
ENSG00000271361.1|HTATSF1P2	-2.28207	-1.44899	0.0199098	0.856468	Down	0.5322	0.107525
ENSG00000271369.1|ENSG00000271369	-0.819338	-1.69029	0.394949	1	Down	0.343355	0.193546
ENSG00000271551.2|ENSG00000271551	-0.665199	-2.26681	0.612094	1	Down	0.206013	0.12903
ENSG00000271573.1|ENSG00000271573	-7.17856	-2.19169	0.000530405	0.0478733	Down	0.343355	0
ENSG00000271670.1|ENSG00000271670	-7.31516	-2.07974	0.000290613	0.0322034	Down	0.37769	0
ENSG00000271741.1|ENSG00000271741	-0.691069	2.31134	0.307461	1	Down	6.07738	3.76339
ENSG00000271755.1|ENSG00000271755	-0.736247	-0.570122	0.374441	1	Down	0.789716	0.473112
ENSG00000271781.1|ENSG00000271781	-0.876349	0.0711875	0.239089	1	Down	1.30475	0.709667
ENSG00000271793.2|ENSG00000271793	-7.4985	-1.92697	0.000125561	0.0167295	Down	0.429193	0
ENSG00000271858.5|ENSG00000271858	-0.848808	-0.441246	0.276398	1	Down	0.892722	0.494617
ENSG00000271860.9|ENSG00000271860	-0.645917	-0.345397	0.409516	1	Down	0.90989	0.580637
ENSG00000271871.1|ENSG00000271871	-0.857455	-1.9782	0.465039	1	Down	0.274684	0.150535
ENSG00000271917.1|ENSG00000271917	-0.666584	-2.08377	0.545915	1	Down	0.240348	0.150535
ENSG00000271966.1|ARFGEF1-DT	-1.18321	-0.89487	0.159401	1	Down	0.686709	0.301071
ENSG00000271998.1|ENSG00000271998	-2.46608	-0.700204	0.00401293	0.229146	Down	0.961393	0.172041
ENSG00000272037.1|ENSG00000272037	-6.94586	-2.37844	0.00140897	0.093309	Down	0.291851	0
ENSG00000272103.2|ENSG00000272103	-0.733364	-1.48596	0.393996	1	Down	0.394858	0.236556
ENSG00000272148.1|ENSG00000272148	-0.586629	-1.8205	0.597593	1	Down	0.291851	0.193546
ENSG00000272161.1|ENSG00000272161	-3.3448	-2.51008	0.0141459	0.66243	Down	0.240348	0.0215051
ENSG00000272215.1|U7	-0.733364	-1.48596	0.393996	1	Down	0.394858	0.236556
ENSG00000272219.1|ENSG00000272219	-0.612518	1.56199	0.376634	1	Down	3.51939	2.30104
ENSG00000272267.2|ENSG00000272267	-1.0761	-2.03707	0.361697	1	Down	0.274684	0.12903
ENSG00000272320.1|ENSG00000272320	-0.857455	-1.9782	0.465039	1	Down	0.274684	0.150535
ENSG00000272374.1|ENSG00000272374	-0.685298	1.92654	0.315153	1	Down	4.63529	2.88168
ENSG00000272455.1|MRPL20-DT	-0.629424	2.29808	0.350743	1	Down	5.92287	3.8279
ENSG00000272468.1|ENSG00000272468	-1.30716	-0.475431	0.0943375	1	Down	0.961393	0.387091
ENSG00000272473.2|ENSG00000272473	-0.664857	1.1269	0.337101	1	Down	2.62666	1.65589
ENSG00000272540.1|ENSG00000272540	-0.614176	-1.3389	0.562502	1	Down	0.429193	0.279566
ENSG00000272562.2|H3-3A-DT	-0.820869	-0.458473	0.295755	1	Down	0.875554	0.494617
ENSG00000272564.1|ENSG00000272564	-1.65691	-1.66771	0.0880012	1	Down	0.412026	0.12903
ENSG00000272576.1|ENSG00000272576	-0.765174	-2.02998	0.545915	1	Down	0.257516	0.150535
ENSG00000272578.6|ENSG00000272578	-1.24464	-1.93511	0.253153	1	Down	0.309019	0.12903
ENSG00000272610.1|MAGI1-IT1	-0.651235	-0.0667177	0.393678	1	Down	1.1159	0.709667
ENSG00000272672.1|ENSG00000272672	-0.784912	-1.34419	0.438358	1	Down	0.446361	0.258061
ENSG00000272681.2|FAM223B	-0.667627	-1.92149	0.573302	1	Down	0.274684	0.172041
ENSG00000272682.1|ENSG00000272682	-0.983819	-2.09102	0.431875	1	Down	0.257516	0.12903
ENSG00000272690.6|LINC02018	-3.53567	-2.37049	0.0102151	0.508119	Down	0.274684	0.0215051
ENSG00000272693.6|LINC03006	-1.63923	-2.49341	0.143889	1	Down	0.206013	0.0645152
ENSG00000272711.1|HK2-DT	-1.13011	-0.45131	0.164267	1	Down	0.944225	0.430101
ENSG00000272719.1|ENSG00000272719	-0.836171	-1.82704	0.426125	1	Down	0.309019	0.172041
ENSG00000272721.5|EIF2B5-DT	-0.602945	-1.55958	0.503	1	Down	0.360522	0.236556
ENSG00000272744.1|ENSG00000272744	-3.70421	-2.24362	0.00547934	0.303588	Down	0.309019	0.0215051
ENSG00000272754.1|ENSG00000272754	-1.03467	-0.0540344	0.184481	1	Down	1.23608	0.602142
ENSG00000272758.7|WDR5B-DT	-1.14652	0.367988	0.109288	1	Down	1.71677	0.774183
ENSG00000272821.1|ENSG00000272821	-2.11408	-1.34357	0.023483	0.954568	Down	0.566535	0.12903
ENSG00000272834.1|ENSG00000272834	-3.78163	-2.18427	0.00406644	0.231023	Down	0.326187	0.0215051
ENSG00000272836.1|ENSG00000272836	-1.45715	-2.28233	0.228158	1	Down	0.240348	0.0860203
ENSG00000272848.2|ENSG00000272848	-0.968573	-1.12926	0.271828	1	Down	0.549368	0.279566
ENSG00000272911.1|ENSG00000272911	-1.59587	-1.70885	0.104627	1	Down	0.394858	0.12903
ENSG00000272931.1|LRRC8D-DT	-0.857455	-1.9782	0.465039	1	Down	0.274684	0.150535
ENSG00000272944.1|ENSG00000272944	-0.589411	0.29562	0.420304	1	Down	1.42492	0.946223
ENSG00000272963.1|OR7A19P	-1.3339	-2.09828	0.26675	1	Down	0.274684	0.107525
ENSG00000272980.5|ENSG00000272980	-0.884561	0.763372	0.217858	1	Down	2.14597	1.16127
ENSG00000273001.1|PFKP-DT	-1.46965	-1.43249	0.109695	1	Down	0.480697	0.172041
ENSG00000273002.1|ARHGEF2-AS2	-0.655658	1.13958	0.341336	1	Down	2.64383	1.6774
ENSG00000273113.1|ENSG00000273113	-0.739008	-1.60387	0.421156	1	Down	0.360522	0.215051
ENSG00000273118.1|ENSG00000273118	-1.10609	-0.686217	0.170178	1	Down	0.789716	0.365586
ENSG00000273132.1|ENSG00000273132	-0.745861	-1.73235	0.454082	1	Down	0.326187	0.193546
ENSG00000273167.1|ENSG00000273167	-6.76684	-2.51842	0.00199604	0.121742	Down	0.257516	0
ENSG00000273174.1|ENSG00000273174	-0.968573	-1.12926	0.271828	1	Down	0.549368	0.279566
ENSG00000273204.1|ENSG00000273204	-1.65947	-1.47285	0.0781883	1	Down	0.480697	0.150535
ENSG00000273248.2|ENSG00000273248	-1.29446	-1.13883	0.114552	1	Down	0.583703	0.236556
ENSG00000273249.1|WDR5-DT	-3.92503	-2.07262	0.00229484	0.136981	Down	0.360522	0.0215051
ENSG00000273253.2|TRABD-AS1	-1.12822	0.316522	0.119576	1	Down	1.6481	0.752677
[truncated: 559 more rows]

## Sheet: FC>1.5 Negatively regulated
Gene	logFC	logCPM	PValue	FDR	significant	siNC	siNRSN2
ENSG00000000460.17|C1orf112	0.631404	3.63446	0.342451	1	Up	9.71694	15.0535
ENSG00000004846.17|ABCB5	0.987371	0.115226	0.169541	1	Up	0.703877	1.39783
ENSG00000005249.14|PRKAR2B	0.633658	0.668816	0.37422	1	Up	1.21891	1.89245
ENSG00000006016.12|CRLF1	0.6439	-0.827679	0.438759	1	Up	0.412026	0.645152
ENSG00000009844.16|VTA1	0.710055	4.78737	0.281808	1	Up	20.9275	34.2361
ENSG00000011677.13|GABRA3	0.926469	1.03561	0.186433	1	Up	1.39059	2.64512
ENSG00000013725.14|CD6	1.20195	-2.09534	0.26675	1	Up	0.120174	0.279566
ENSG00000015285.12|WAS	1.30521	-2.22029	0.228158	1	Up	0.103006	0.258061
ENSG00000015413.10|DPEP1	1.20195	-2.09534	0.26675	1	Up	0.120174	0.279566
ENSG00000017483.16|SLC38A5	0.857399	-1.73099	0.394949	1	Up	0.188845	0.344081
ENSG00000018625.15|ATP1A2	1.15361	-1.24491	0.165529	1	Up	0.240348	0.537627
ENSG00000021488.13|SLC7A9	1.20195	-2.09534	0.26675	1	Up	0.120174	0.279566
ENSG00000023697.13|DERA	0.706116	3.55543	0.289105	1	Up	8.91005	14.5374
ENSG00000024526.17|DEPDC1	0.615463	4.62536	0.350687	1	Up	19.4682	29.8275
ENSG00000031691.7|CENPQ	0.942361	1.70845	0.169579	1	Up	2.21464	4.258
ENSG00000037241.7|RPL26L1	0.784574	2.74287	0.24264	1	Up	4.8928	8.42999
ENSG00000038210.14|PI4K2B	0.621607	3.40935	0.349319	1	Up	8.34352	12.8385
ENSG00000047936.11|ROS1	0.751598	1.78374	0.268445	1	Up	2.54082	4.27951
ENSG00000049540.19|ELN	1.4374	-2.35714	0.187026	1	Up	0.0858387	0.236556
ENSG00000055955.17|ITIH4	2.21059	0.064359	0.00462812	0.260947	Up	0.360522	1.6774
ENSG00000056097.16|ZFR	0.585709	5.88218	0.372736	1	Up	47.1426	70.7517
ENSG00000057468.7|MSH4	0.734689	-1.40078	0.416921	1	Up	0.257516	0.430101
ENSG00000058056.10|USP13	0.76278	4.20993	0.24902	1	Up	13.6999	23.247
ENSG00000060982.15|BCAT1	0.757442	5.36659	0.250458	1	Up	30.6444	51.8057
ENSG00000061676.16|NCKAP1	0.613773	7.54249	0.349623	1	Up	147.333	225.459
ENSG00000064199.7|SPA17	0.622483	1.42978	0.366808	1	Up	2.09446	3.22576
ENSG00000065833.9|ME1	0.90894	6.20345	0.168258	1	Up	51.1942	96.1277
ENSG00000066185.13|ZMYND12	1.23076	-0.93736	0.130482	1	Up	0.291851	0.688162
ENSG00000066557.6|LRRC40	0.861336	2.23253	0.202077	1	Up	3.31337	6.02142
ENSG00000069188.17|SDK2	0.827338	-1.03639	0.339352	1	Up	0.326187	0.580637
ENSG00000069956.14|MAPK6	0.696516	6.54272	0.289346	1	Up	71.1259	115.267
ENSG00000070526.15|ST6GALNAC1	1.18885	-0.55445	0.120781	1	Up	0.394858	0.903213
ENSG00000071991.9|CDH19	7.08915	-2.39321	0.00100641	0.0768855	Up	0	0.322576
ENSG00000072163.20|LIMS2	7.18159	-2.31645	0.000530405	0.0478733	Up	0	0.344081
ENSG00000075131.10|TIPIN	0.665661	2.23152	0.325669	1	Up	3.60522	5.72035
ENSG00000075239.14|ACAT1	0.765237	3.55857	0.249603	1	Up	8.70404	14.7955
ENSG00000075303.13|SLC25A40	0.603943	3.45671	0.363306	1	Up	8.68687	13.2041
ENSG00000077232.19|DNAJC10	0.619235	6.48706	0.345773	1	Up	70.7139	108.622
ENSG00000078967.13|UBE2D4	0.632839	2.58771	0.347139	1	Up	4.68679	7.26871
ENSG00000079263.19|SP140	0.755079	0.638639	0.297657	1	Up	1.13307	1.91395
ENSG00000082212.13|ME2	0.590425	4.97931	0.369927	1	Up	25.1507	37.8704
ENSG00000082515.18|MRPL22	0.847477	2.65645	0.205947	1	Up	4.48078	8.0644
ENSG00000083720.13|OXCT1	0.595232	4.79441	0.366359	1	Up	22.0777	33.3544
ENSG00000084453.17|SLCO1A2	1.51364	-1.45378	0.0946183	1	Up	0.171677	0.494617
ENSG00000084734.9|GCKR	0.979727	-1.55054	0.323905	1	Up	0.206013	0.408596
ENSG00000085365.18|SCAMP1	0.59616	4.7621	0.365672	1	Up	21.5798	32.6232
ENSG00000086205.18|FOLH1	1.65294	-0.118433	0.0298778	1	Up	0.429193	1.35482
ENSG00000086548.9|CEACAM6	0.952408	-0.893246	0.247778	1	Up	0.343355	0.666657
ENSG00000086598.11|TMED2	0.589894	6.08489	0.369199	1	Up	54.1642	81.5257
ENSG00000086827.9|ZW10	1.0865	2.54851	0.107807	1	Up	3.7254	7.91387
ENSG00000088035.18|ALG6	0.701298	2.43262	0.298796	1	Up	4.08592	6.64507
ENSG00000089041.17|P2RX7	0.881993	-0.0568927	0.237285	1	Up	0.652374	1.20428
ENSG00000089116.4|LHX5	0.926572	-0.719978	0.235741	1	Up	0.394858	0.752677
ENSG00000089597.18|GANAB	0.931237	9.3364	0.157593	1	Up	444.747	848.095
ENSG00000090263.16|MRPS33	0.906692	2.13772	0.182089	1	Up	3.03869	5.69884
ENSG00000093100.13|ENSG00000093100	1.02184	5.73415	0.122386	1	Up	35.108	71.2893
ENSG00000095209.12|TMEM38B	0.686751	3.48409	0.301892	1	Up	8.54953	13.7632
ENSG00000100410.8|PHF5A	0.659257	3.55412	0.322243	1	Up	9.08173	14.3439
ENSG00000100442.11|FKBP3	0.612725	3.95141	0.3546	1	Up	12.2063	18.6664
ENSG00000100889.12|PCK2	0.873418	5.52743	0.185707	1	Up	32.55	59.6336
ENSG00000100902.11|PSMA6	0.645799	5.8802	0.326016	1	Up	45.9065	71.8269
ENSG00000100916.14|BRMS1L	0.768605	1.19221	0.271592	1	Up	1.66527	2.83867
ENSG00000101076.20|HNF4A	0.643302	-1.0724	0.467814	1	Up	0.343355	0.537627
ENSG00000101166.16|PRELID3B	0.599037	4.8332	0.363254	1	Up	22.6442	34.3006
ENSG00000101198.15|NKAIN4	1.60823	-1.2655	0.0740011	1	Up	0.188845	0.580637
ENSG00000101203.17|COL20A1	0.661107	-1.44095	0.467852	1	Up	0.257516	0.408596
ENSG00000101222.12|SPEF1	0.706042	-1.60114	0.503	1	Up	0.223181	0.365586
ENSG00000101255.12|TRIB3	0.64329	5.29035	0.32846	1	Up	30.5242	47.6767
ENSG00000101343.15|CRNKL1	0.623956	3.67992	0.345429	1	Up	10.0603	15.5052
ENSG00000101353.16|MROH8	1.00911	-1.42976	0.307713	1	Up	0.223181	0.451606
ENSG00000101888.12|NXT2	0.860203	2.04169	0.206015	1	Up	2.90135	5.26874
ENSG00000102003.12|SYP	1.11136	-1.17998	0.184043	1	Up	0.257516	0.559132
ENSG00000102174.10|PHEX	0.943004	2.91333	0.158862	1	Up	5.13315	9.87083
ENSG00000102290.23|PCDH11X	0.618788	0.737412	0.385145	1	Up	1.28758	1.97847
ENSG00000102547.19|CAB39L	0.876715	-0.298195	0.247954	1	Up	0.549368	1.01074
ENSG00000102781.14|KATNAL1	0.666455	2.95651	0.319894	1	Up	5.97437	9.48374
ENSG00000103241.7|FOXF1	1.87393	-2.349	0.083497	1	Up	0.0686709	0.258061
ENSG00000103313.14|MEFV	1.20195	-2.09534	0.26675	1	Up	0.120174	0.279566
ENSG00000103426.12|CORO7-PAM16	1.69215	-0.26717	0.0250296	0.995139	Up	0.37769	1.22579
ENSG00000103647.13|CORO2B	1.68972	-1.33472	0.0611377	1	Up	0.171677	0.559132
ENSG00000104205.16|SGK3	2.613	2.48264	0.00023803	0.0283408	Up	1.56226	9.56976
ENSG00000104231.11|ZFAND1	0.720537	3.58362	0.278647	1	Up	9.03023	14.8815
ENSG00000104343.21|UBE2W	0.79281	3.52097	0.233703	1	Up	8.37785	14.5159
ENSG00000104432.14|IL7	0.664419	1.08419	0.34436	1	Up	1.61377	2.5591
ENSG00000104442.10|ARMC1	0.62694	4.18799	0.342865	1	Up	14.3007	22.0857
ENSG00000104671.8|DCTN6	0.780689	2.22538	0.250873	1	Up	3.41638	5.87088
ENSG00000104835.15|SARS2	0.666793	3.7084	0.313367	1	Up	10.0775	15.9998
ENSG00000105173.14|CCNE1	0.678017	1.50908	0.320788	1	Up	2.16313	3.46232
ENSG00000105278.12|ZFR2	2.37254	-2.01147	0.0182584	0.806107	Up	0.0686709	0.365586
ENSG00000105550.10|FGF21	0.735571	-1.16084	0.391806	1	Up	0.309019	0.516122
ENSG00000105664.11|COMP	1.20195	-2.09534	0.26675	1	Up	0.120174	0.279566
ENSG00000105810.10|CDK6	1.11025	6.39336	0.0935448	1	Up	53.2028	114.859
ENSG00000105982.17|RNF32	1.13526	-0.0914489	0.123716	1	Up	0.566535	1.24729
ENSG00000105996.7|HOXA2	0.823846	-0.723913	0.293828	1	Up	0.412026	0.731172
ENSG00000106034.18|CPED1	1.53863	-0.899908	0.0586988	1	Up	0.257516	0.752677
ENSG00000106038.13|EVX1	1.43905	-1.37884	0.111592	1	Up	0.188845	0.516122
ENSG00000106404.14|CLDN15	0.942135	2.25467	0.165732	1	Up	3.2447	6.23647
ENSG00000106588.12|PSMA2	0.609718	5.07962	0.354436	1	Up	26.7473	40.8166
ENSG00000106591.4|MRPL32	0.685977	3.36006	0.301618	1	Up	7.84565	12.6235
ENSG00000106804.10|C5	0.605259	1.03386	0.392054	1	Up	1.5966	2.43007
ENSG00000106823.13|ECM2	0.617263	-0.959487	0.499294	1	Up	0.37769	0.580637
ENSG00000107443.16|CCNJ	0.882717	1.84686	0.195405	1	Up	2.50649	4.62359
ENSG00000107537.14|PHYH	0.585831	1.61431	0.394874	1	Up	2.42065	3.63436
ENSG00000107831.14|FGF8	1.04839	-0.32664	0.172071	1	Up	0.497864	1.03224
ENSG00000108187.16|PBLD	0.767465	-0.201518	0.307454	1	Up	0.618038	1.05375
ENSG00000108448.24|TRIM16L	0.956765	3.64133	0.150248	1	Up	8.46369	16.4299
ENSG00000108551.5|RASD1	0.643302	-1.0724	0.467814	1	Up	0.343355	0.537627
ENSG00000108924.14|HLF	1.14291	-1.82027	0.241983	1	Up	0.15451	0.344081
ENSG00000108932.13|SLC16A6	1.31898	-0.659302	0.100074	1	Up	0.343355	0.860203
ENSG00000109072.14|VTN	0.935284	-1.28633	0.261464	1	Up	0.257516	0.494617
ENSG00000109680.11|TBC1D19	0.899767	1.3738	0.196252	1	Up	1.78544	3.33329
ENSG00000109738.11|GLRB	0.933355	0.543074	0.197938	1	Up	0.978561	1.87094
ENSG00000109775.11|UFSP2	0.604392	3.94639	0.360466	1	Up	12.2063	18.5589
ENSG00000109919.10|MTCH2	1.01663	5.16366	0.124686	1	Up	23.6915	47.9348
ENSG00000109944.11|JHY	0.794309	-0.391775	0.319771	1	Up	0.5322	0.924718
ENSG00000110768.12|GTF2H1	0.873815	2.99264	0.190731	1	Up	5.59668	10.2579
ENSG00000110944.9|IL23A	0.634462	-0.576169	0.442635	1	Up	0.497864	0.774183
ENSG00000111186.13|WNT5B	1.47558	0.411187	0.0465007	1	Up	0.686709	1.91395
ENSG00000111196.10|MAGOHB	0.612058	2.42005	0.362658	1	Up	4.2061	6.43002
ENSG00000111237.19|VPS29	0.654652	3.00598	0.325832	1	Up	6.21472	9.78481
ENSG00000111254.8|AKAP3	0.666082	-0.706845	0.403125	1	Up	0.446361	0.709667
ENSG00000111269.3|CREBL2	0.906026	3.2821	0.174481	1	Up	6.74692	12.645
ENSG00000111700.13|SLCO1B3	0.604708	1.99006	0.377884	1	Up	3.12453	4.75262
ENSG00000111728.11|ST8SIA1	0.954431	0.400005	0.183465	1	Up	0.875554	1.6989
ENSG00000111850.11|SMIM8	0.989872	1.90657	0.145471	1	Up	2.48932	4.94617
ENSG00000111875.8|ASF1A	0.785728	3.34453	0.238421	1	Up	7.43363	12.817
ENSG00000112110.10|MRPL18	0.617554	4.3191	0.348955	1	Up	15.7256	24.1287
ENSG00000112137.19|PHACTR1	0.716779	-1.09968	0.410207	1	Up	0.326187	0.537627
ENSG00000112186.13|CAP2	0.862075	1.3498	0.213883	1	Up	1.78544	3.24727
ENSG00000112303.14|VNN2	1.56854	-1.07121	0.0598362	1	Up	0.223181	0.666657
ENSG00000112308.13|C6orf62	0.638673	5.60954	0.331579	1	Up	38.1639	59.4185
ENSG00000112312.10|GMNN	0.72981	2.90607	0.27581	1	Up	5.61385	9.3117
ENSG00000112319.21|EYA4	1.12691	-0.784715	0.171981	1	Up	0.343355	0.752677
ENSG00000112419.15|PHACTR2	0.629465	4.85158	0.339502	1	Up	22.6442	35.0318
ENSG00000112695.13|COX7A2	0.612789	4.0051	0.354099	1	Up	12.6698	19.3761
ENSG00000112874.10|NUDT12	0.714129	3.45101	0.283438	1	Up	8.25768	13.5482
ENSG00000113205.5|PCDHB3	1.87393	-2.349	0.083497	1	Up	0.0686709	0.258061
ENSG00000113532.13|ST8SIA4	1.02069	0.266882	0.158152	1	Up	0.772548	1.56987
ENSG00000113578.18|FGF1	1.36173	-0.932954	0.0939796	1	Up	0.274684	0.709667
ENSG00000113597.18|TRAPPC13	0.642813	2.72905	0.338684	1	Up	5.15032	8.0429
ENSG00000113638.14|TTC33	0.877241	3.01237	0.189747	1	Up	5.66535	10.4085
ENSG00000113657.13|DPYSL3	1.55645	-1.71191	0.104627	1	Up	0.137342	0.408596
ENSG00000114200.10|BCHE	0.816947	0.966365	0.245084	1	Up	1.39059	2.45158
ENSG00000114686.9|MRPL3	0.690178	4.94442	0.295142	1	Up	23.537	37.978
ENSG00000114784.4|EIF1B	0.656921	3.32647	0.32353	1	Up	7.75982	12.2364
ENSG00000115128.7|SF3B6	0.648808	3.65009	0.326688	1	Up	9.75127	15.2901
ENSG00000115145.10|STAM2	0.635262	3.31967	0.340766	1	Up	7.79415	12.1074
ENSG00000115252.19|PDE1A	7.08915	-2.39321	0.00100641	0.0768855	Up	0	0.322576
ENSG00000115271.11|GCA	0.601491	2.92548	0.370311	1	Up	6.00871	9.11815
ENSG00000115380.20|EFEMP1	0.644505	3.11054	0.332972	1	Up	6.71258	10.4945
ENSG00000115896.16|PLCL1	2.66632	-1.276	0.00402553	0.229281	Up	0.103006	0.666657
ENSG00000116120.11|FARSB	0.75979	4.71804	0.249866	1	Up	19.5197	33.0533
ENSG00000116254.18|CHD5	0.694693	-0.323392	0.363648	1	Up	0.583703	0.946223
ENSG00000116266.11|STXBP3	0.662411	3.66091	0.316855	1	Up	9.76844	15.4621
ENSG00000116299.17|ELAPOR1	0.71216	-0.0205565	0.339212	1	Up	0.721045	1.18278
ENSG00000116459.11|ATP5PB	0.709431	4.43685	0.282591	1	Up	16.4124	26.8383
ENSG00000116711.10|PLA2G4A	0.597759	2.64338	0.372873	1	Up	4.94431	7.48376
ENSG00000116785.15|CFHR3	2.49341	-2.26724	0.0493358	1	Up	0.0515032	0.301071
ENSG00000116815.16|CD58	0.815655	1.27891	0.237464	1	Up	1.73394	3.05372
ENSG00000117013.17|KCNQ4	0.849601	-0.231013	0.253916	1	Up	0.583703	1.05375
ENSG00000117758.14|STX12	0.592919	3.85616	0.369919	1	Up	11.5196	17.3761
ENSG00000118094.12|TREH	1.88576	-1.8537	0.0520938	1	Up	0.103006	0.387091
ENSG00000118096.10|IFT46	1.04843	0.947866	0.135024	1	Up	1.23608	2.5591
ENSG00000118181.11|RPS25	0.631969	4.29924	0.338657	1	Up	15.4166	23.8921
ENSG00000118363.13|SPCS2	0.90803	2.90012	0.175294	1	Up	5.16749	9.69879
ENSG00000118939.18|UCHL3	2.20548	0.932668	0.00269671	0.159691	Up	0.669542	3.09673
ENSG00000119125.17|GDA	7.35041	-2.17386	0.000290613	0.0322034	Up	0	0.387091
ENSG00000119328.12|ABITRAM	0.586631	3.0976	0.379258	1	Up	6.81559	10.2364
ENSG00000119421.7|NDUFA8	0.825229	3.55327	0.213635	1	Up	8.44653	14.9675
ENSG00000119471.15|HSDL2	0.895506	4.53667	0.175941	1	Up	16.2063	30.1501
ENSG00000119705.10|SLIRP	0.717669	3.57636	0.279552	1	Up	8.99589	14.7955
ENSG00000119927.14|GPAM	0.616193	3.43538	0.35389	1	Up	8.5152	13.0536
ENSG00000120251.22|GRIA2	2.37254	-2.01147	0.0182584	0.806107	Up	0.0686709	0.365586
ENSG00000120333.4|MRPS14	0.641144	1.85426	0.350715	1	Up	2.79834	4.36553
ENSG00000120686.12|UFM1	0.716286	3.6582	0.280498	1	Up	9.52809	15.6557
ENSG00000120727.13|PAIP2	0.789615	4.06465	0.233538	1	Up	12.2406	21.161
ENSG00000120925.16|RNF170	0.794439	2.24118	0.241507	1	Up	3.43355	5.9569
ENSG00000121211.8|MND1	1.07134	0.447835	0.14272	1	Up	0.858387	1.80643
ENSG00000121454.6|LHX4	0.934538	1.23704	0.178196	1	Up	1.5966	3.05372
ENSG00000121552.4|CSTA	0.972017	4.35196	0.142364	1	Up	13.7685	27.0104
ENSG00000121690.11|DEPDC7	0.5902	0.794053	0.401002	1	Up	1.35625	2.04298
ENSG00000122376.12|SHLD2	0.68252	3.72537	0.303273	1	Up	10.129	16.2578
ENSG00000122643.23|NT5C3A	0.859612	2.73397	0.201406	1	Up	4.70396	8.53751
ENSG00000122958.15|VPS26A	0.639979	4.06762	0.333567	1	Up	13.0818	20.3868
ENSG00000123094.16|RASSF8	0.649296	3.32183	0.330264	1	Up	7.75982	12.1719
ENSG00000123131.13|PRDX4	0.604743	5.85962	0.357514	1	Up	46.0439	70.0205
ENSG00000123154.12|WDR83	0.705094	1.85754	0.299166	1	Up	2.72967	4.45155
ENSG00000123219.13|CENPK	0.783952	2.11521	0.245848	1	Up	3.15886	5.44078
ENSG00000123268.9|ATF1	0.658064	2.97596	0.323822	1	Up	6.07738	9.59126
ENSG00000123453.19|SARDH	1.56173	-2.28312	0.146765	1	Up	0.0858387	0.258061
ENSG00000123545.6|NDUFAF4	0.833314	1.64967	0.223582	1	Up	2.23181	3.97844
ENSG00000123612.16|ACVR1C	0.856221	-0.446177	0.276398	1	Up	0.497864	0.903213
ENSG00000123977.10|DAW1	1.09751	-0.737244	0.185698	1	Up	0.360522	0.774183
ENSG00000124103.10|FAM209A	0.774036	-2.16781	0.514813	1	Up	0.137342	0.236556
ENSG00000124134.9|KCNS1	0.827102	-2.299	0.479207	1	Up	0.120174	0.215051
ENSG00000124159.17|MATN4	1.5861	-1.86045	0.101169	1	Up	0.120174	0.365586
ENSG00000124215.17|CDH26	0.725238	1.5603	0.289211	1	Up	2.19747	3.63436
ENSG00000124227.6|ANKRD60	7.18159	-2.31645	0.000530405	0.0478733	Up	0	0.344081
ENSG00000124383.11|MPHOSPH10	0.689187	3.31404	0.300351	1	Up	7.58814	12.2364
ENSG00000124787.14|RPP40	1.26501	2.01207	0.0639924	1	Up	2.35198	5.65583
ENSG00000124882.4|EREG	0.678561	4.97154	0.303242	1	Up	24.1035	38.5801
ENSG00000125355.16|TMEM255A	1.05761	-0.580649	0.166992	1	Up	0.412026	0.860203
ENSG00000125384.7|PTGER2	2.74238	-1.73604	0.00585897	0.317548	Up	0.0686709	0.473112
ENSG00000125618.18|PAX8	1.11293	0.708751	0.122101	1	Up	1.0129	2.19352
ENSG00000125954.13|CHURC1-FNTB	3.37971	3.47223	3.50077e-06	0.00100325	Up	1.93995	20.2148
ENSG00000126838.10|PZP	0.970058	-1.35626	0.2718	1	Up	0.240348	0.473112
ENSG00000127366.5|TAS2R5	0.892492	-0.245999	0.228785	1	Up	0.566535	1.05375
ENSG00000127774.7|EMC6	0.691836	3.609	0.297205	1	Up	9.30491	15.032
ENSG00000127928.13|GNGT1	0.795675	0.575358	0.26394	1	Up	1.0644	1.84944
ENSG00000127951.8|FGL2	2.68464	-2.13	0.023239	0.951491	Up	0.0515032	0.344081
ENSG00000127990.19|SGCE	2.01976	-1.56516	0.0281231	1	Up	0.120174	0.494617
ENSG00000128573.28|FOXP2	0.85407	0.63414	0.227259	1	Up	1.08157	1.95696
ENSG00000128594.8|LRRC4	1.42998	-1.2707	0.113191	1	Up	0.206013	0.559132
ENSG00000128606.13|LRRC17	1.88101	-2.08057	0.0572733	1	Up	0.0858387	0.322576
ENSG00000128609.16|NDUFA5	0.699398	2.24526	0.303046	1	Up	3.58806	5.82787
ENSG00000128654.14|MTX2	0.707521	2.68483	0.291968	1	Up	4.85847	7.93537
ENSG00000128849.11|CGNL1	1.23612	-0.856889	0.130701	1	Up	0.309019	0.731172
ENSG00000129084.18|PSMA1	0.621318	4.36931	0.346257	1	Up	16.2578	25.0104
ENSG00000130182.8|ZSCAN10	0.661107	-1.44095	0.467852	1	Up	0.257516	0.408596
ENSG00000130649.10|CYP2E1	0.676858	-2.37342	0.580436	1	Up	0.120174	0.193546
ENSG00000130770.18|ATP5IF1	0.739688	2.50371	0.272627	1	Up	4.22326	7.05366
ENSG00000130775.16|THEMIS2	0.963166	-2.22804	0.394643	1	Up	0.120174	0.236556
ENSG00000130956.14|HABP4	0.626016	3.05457	0.348531	1	Up	6.50657	10.0429
ENSG00000131095.14|GFAP	3.95003	0.906575	1.05224e-06	0.000399207	Up	0.223181	3.48382
ENSG00000131409.13|LRRC4B	0.706042	-1.60114	0.503	1	Up	0.223181	0.365586
ENSG00000131469.15|RPL27	0.58613	6.05913	0.372261	1	Up	53.2886	79.9989
ENSG00000131508.17|UBE2D2	0.63599	5.66637	0.333547	1	Up	39.7433	61.7626
ENSG00000131738.11|KRT33B	0.768676	-0.873864	0.389778	1	Up	0.37769	0.645152
ENSG00000131781.13|FMO5	1.87393	-2.349	0.083497	1	Up	0.0686709	0.258061
ENSG00000131951.12|LRRC9	2.43018	-1.69289	0.0126381	0.607063	Up	0.0858387	0.473112
ENSG00000131966.14|ACTR10	0.666741	4.02807	0.313573	1	Up	12.5839	19.9782
ENSG00000132639.15|SNAP25	1.05046	-1.87398	0.285115	1	Up	0.15451	0.322576
ENSG00000133104.14|SPART	3.26628	-1.68024	0.00114105	0.0865808	Up	0.0515032	0.516122
ENSG00000133119.13|RFC3	0.595463	3.53983	0.370966	1	Up	9.23624	13.9568
ENSG00000133124.12|IRS4	1.04482	-2.36528	0.352672	1	Up	0.103006	0.215051
ENSG00000133134.12|BEX2	0.607771	0.613317	0.404469	1	Up	1.18457	1.80643
ENSG00000133135.14|RNF128	1.18407	-0.0591938	0.109548	1	Up	0.566535	1.2903
ENSG00000133393.13|CEP20	0.847557	3.51391	0.20213	1	Up	8.13751	14.645
ENSG00000133519.14|ZDHHC8BP	0.695835	-1.93658	0.573302	1	Up	0.171677	0.279566
ENSG00000133818.14|RRAS2	0.637782	4.13816	0.335838	1	Up	13.7514	21.3975
ENSG00000134072.11|CAMK1	0.931232	1.71227	0.175189	1	Up	2.23181	4.258
ENSG00000134152.11|KATNBL1	0.752119	3.68567	0.258165	1	Up	9.56243	16.1073
ENSG00000134259.6|NGF	0.900656	-1.8269	0.366588	1	Up	0.171677	0.322576
ENSG00000134330.19|IAH1	0.972882	1.6011	0.154952	1	Up	2.02579	3.97844
ENSG00000134516.20|DOCK2	1.10376	-1.58912	0.25882	1	Up	0.188845	0.408596
ENSG00000134548.11|SPX	0.827102	-2.299	0.479207	1	Up	0.120174	0.215051
ENSG00000134802.18|SLC43A3	0.640923	-1.73736	0.545468	1	Up	0.206013	0.322576
ENSG00000134897.14|BIVM	0.825953	1.44519	0.232079	1	Up	1.93995	3.44081
ENSG00000134899.24|ERCC5	1.68675	3.76674	0.0127495	0.610631	Up	6.4379	20.7309
ENSG00000135069.14|PSAT1	0.803393	6.75433	0.222254	1	Up	78.6282	137.224
ENSG00000135070.15|ISCA1	0.924418	3.28304	0.165772	1	Up	6.69542	12.7095
ENSG00000135111.16|TBX3	0.668105	-0.222157	0.395739	1	Up	0.635206	1.01074
ENSG00000135211.6|TMEM60	0.635738	1.84222	0.353035	1	Up	2.78117	4.32252
ENSG00000135898.10|GPR55	1.78223	-2.14511	0.0910982	1	Up	0.0858387	0.301071
ENSG00000135905.21|DOCK10	0.612624	2.4436	0.361112	1	Up	4.27477	6.53754
ENSG00000136010.14|ALDH1L2	0.869406	2.88471	0.194671	1	Up	5.20182	9.50524
ENSG00000136514.3|RTP4	0.691585	1.18841	0.319817	1	Up	1.71677	2.77415
ENSG00000136521.13|NDUFB5	0.880397	3.9399	0.184709	1	Up	10.7813	19.8492
ENSG00000136697.13|IL1F10	1.56173	-2.28312	0.146765	1	Up	0.0858387	0.258061
ENSG00000136888.8|ATP6V1G1	0.586125	3.17137	0.376827	1	Up	7.17611	10.774
ENSG00000136942.15|RPL35	0.615802	7.21013	0.348138	1	Up	116.912	179.159
ENSG00000136960.13|ENPP2	1.98128	-0.99962	0.0228861	0.951491	Up	0.188845	0.752677
ENSG00000136982.6|DSCC1	0.777333	2.07164	0.252914	1	Up	3.07302	5.26874
ENSG00000137033.12|IL33	1.31643	-1.14125	0.114552	1	Up	0.240348	0.602142
ENSG00000137038.8|DMAC1	0.595254	3.06981	0.372707	1	Up	6.66108	10.0644
ENSG00000137101.14|CD72	0.885823	0.149837	0.221767	1	Up	0.75538	1.39783
ENSG00000137142.5|IGFBPL1	0.739732	2.71486	0.271893	1	Up	4.8928	8.17193
ENSG00000137411.19|VARS2	1.38247	0.572389	0.0575385	1	Up	0.806884	2.1075
ENSG00000137673.9|MMP7	0.919078	1.88001	0.177521	1	Up	2.52366	4.77413
ENSG00000137691.13|CFAP300	0.616557	1.77683	0.362656	1	Up	2.67817	4.10747
ENSG00000137757.11|CASP5	0.827102	-2.299	0.479207	1	Up	0.120174	0.215051
ENSG00000137760.15|ALKBH8	1.26941	0.715612	0.0769703	1	Up	0.944225	2.27954
ENSG00000137872.17|SEMA6D	1.37	-1.20451	0.0994744	1	Up	0.223181	0.580637
ENSG00000137876.11|RSL24D1	0.650858	4.66452	0.323768	1	Up	19.7086	30.9458
ENSG00000137965.11|IFI44	0.673692	2.72855	0.312748	1	Up	5.08165	8.10741
ENSG00000138080.14|EMILIN1	0.69964	-1.04101	0.427663	1	Up	0.343355	0.559132
ENSG00000138100.14|TRIM54	0.835358	-0.897552	0.342553	1	Up	0.360522	0.645152
ENSG00000138185.20|ENTPD1	9.17412	-0.494465	3.22964e-08	2.00812e-05	Up	0	1.37632
ENSG00000138193.17|PLCE1	0.692456	-1.26032	0.413309	1	Up	0.291851	0.473112
ENSG00000138311.18|ZNF365	0.640923	-1.73736	0.545468	1	Up	0.206013	0.322576
ENSG00000138400.13|MDH1B	1.2778	-0.829635	0.118412	1	Up	0.309019	0.752677
ENSG00000138459.9|SLC35A5	0.64736	3.39202	0.328867	1	Up	8.15467	12.774
ENSG00000138495.7|COX17	0.692483	2.01924	0.310333	1	Up	3.07302	4.96767
ENSG00000138606.20|SHF	0.619164	-1.6472	0.567307	1	Up	0.223181	0.344081
ENSG00000138650.9|PCDH10	0.642408	-1.36707	0.488687	1	Up	0.274684	0.430101
ENSG00000138669.10|PRKG2	0.907812	0.163579	0.211422	1	Up	0.75538	1.41933
ENSG00000138686.10|BBS7	0.691559	3.09826	0.29906	1	Up	6.52374	10.5375
ENSG00000138741.11|TRPC3	7.76324	-1.81331	5.79138e-05	0.0104544	Up	0	0.516122
ENSG00000138757.15|G3BP2	0.872378	6.08426	0.185835	1	Up	47.9151	87.7192
ENSG00000138795.10|LEF1	1.20514	-0.375384	0.113334	1	Up	0.446361	1.03224
ENSG00000139269.3|INHBE	0.845641	-1.98747	0.465039	1	Up	0.15451	0.279566
ENSG00000139324.12|TMTC3	0.595468	4.9231	0.365961	1	Up	24.1378	36.4726
ENSG00000139329.5|LUM	1.7496	-2.42662	0.109379	1	Up	0.0686709	0.236556
ENSG00000139351.15|SYCP3	1.22979	-1.7684	0.205414	1	Up	0.15451	0.365586
ENSG00000139364.11|TMEM132B	0.611918	-0.686153	0.447595	1	Up	0.463529	0.709667
ENSG00000139597.18|N4BP2L1	0.969408	-0.329818	0.221791	1	Up	0.515032	1.01074
ENSG00000139946.11|PELI2	0.589155	6.05676	0.369815	1	Up	53.1341	79.9343
ENSG00000140543.15|DET1	1.08323	1.94876	0.113277	1	Up	2.45499	5.20423
ENSG00000140600.17|SH3GL3	0.804699	-1.36166	0.371253	1	Up	0.257516	0.451606
ENSG00000140675.13|SLC5A2	0.776455	-0.591632	0.336064	1	Up	0.463529	0.795688
ENSG00000140682.19|TGFB1I1	0.932349	-1.12269	0.271828	1	Up	0.291851	0.559132
ENSG00000140795.13|MYLK3	1.36413	-1.01795	0.0920471	1	Up	0.257516	0.666657
ENSG00000140839.13|CLEC18B	1.308	-2.03311	0.180372	1	Up	0.120174	0.301071
ENSG00000142173.17|COL6A2	0.841052	-0.119098	0.269208	1	Up	0.635206	1.13977
ENSG00000142556.19|ZNF614	1.68275	-1.09864	0.0598362	1	Up	0.206013	0.666657
ENSG00000142611.17|PRDM16	1.88101	-2.08057	0.0572733	1	Up	0.0858387	0.322576
ENSG00000142748.14|FCN3	0.856547	-0.950617	0.325858	1	Up	0.343355	0.623647
ENSG00000142856.17|ITGB3BP	0.674741	2.72434	0.311318	1	Up	5.06448	8.08591
ENSG00000143110.12|C1orf162	1.31304	-1.58312	0.171886	1	Up	0.171677	0.430101
ENSG00000143452.16|HORMAD1	0.618035	3.07605	0.355263	1	Up	6.62675	10.1719
ENSG00000143622.12|RIT1	0.630229	4.72179	0.33914	1	Up	20.6871	32.021
ENSG00000143643.13|TTC13	0.609777	3.56702	0.358538	1	Up	9.35642	14.2794
ENSG00000143882.12|ATP6V1C2	1.1028	0.725761	0.11781	1	Up	1.03006	2.21502
ENSG00000143942.5|CHAC2	1.39697	-1.81365	0.14853	1	Up	0.137342	0.365586
ENSG00000144034.16|TPRKB	0.627993	2.05037	0.35339	1	Up	3.22753	4.98918
ENSG00000144130.12|NT5DC4	0.78092	-0.749187	0.318503	1	Up	0.412026	0.709667
ENSG00000144306.15|SCRN3	0.811278	1.71066	0.232875	1	Up	2.35198	4.12897
ENSG00000144810.16|COL8A1	0.629773	-0.207437	0.405843	1	Up	0.652374	1.01074
ENSG00000144821.11|MYH15	0.857399	-1.73099	0.394949	1	Up	0.188845	0.344081
ENSG00000145088.9|EAF2	0.907017	-0.279556	0.218309	1	Up	0.549368	1.03224
ENSG00000145331.14|TRMT10A	0.624744	1.07555	0.373876	1	Up	1.63093	2.51609
ENSG00000145391.14|SETD7	0.6926	5.25166	0.293057	1	Up	29.0993	47.0316
ENSG00000145451.13|GLRA3	1.29109	-0.372119	0.089689	1	Up	0.429193	1.05375
ENSG00000145569.6|OTULINL	0.735571	-1.16084	0.391806	1	Up	0.309019	0.516122
ENSG00000145687.17|SSBP2	0.676457	3.10405	0.310921	1	Up	6.59241	10.5375
ENSG00000145700.10|ANKRD31	1.75091	-0.355863	0.0275261	1	Up	0.343355	1.16127
ENSG00000145703.17|IQGAP2	7.50153	-2.04372	0.000164799	0.0209594	Up	0	0.430101
ENSG00000145723.17|GIN1	0.645775	0.52971	0.37433	1	Up	1.09874	1.72041
ENSG00000146147.15|MLIP	0.787984	-1.55644	0.445397	1	Up	0.223181	0.387091
ENSG00000146666.5|LINC00525	0.871929	-0.484793	0.26415	1	Up	0.480697	0.881708
ENSG00000146757.14|ZNF92	0.805767	0.60413	0.260902	1	Up	1.08157	1.89245
ENSG00000146966.13|DENND2A	1.0733	-1.11787	0.202302	1	Up	0.274684	0.580637
ENSG00000147036.12|LANCL3	0.69964	-1.04101	0.427663	1	Up	0.343355	0.559132
ENSG00000147041.12|SYTL5	0.80897	0.537358	0.251511	1	Up	1.03006	1.80643
ENSG00000147168.14|IL2RG	1.95594	-1.61051	0.0400936	1	Up	0.120174	0.473112
ENSG00000147202.19|DIAPH2	0.712418	-1.32884	0.438358	1	Up	0.274684	0.451606
ENSG00000147488.13|ST18	1.32084	-0.146634	0.0826284	1	Up	0.497864	1.24729
ENSG00000147592.9|LACTB2	0.627244	1.24596	0.35844	1	Up	1.83695	2.83867
ENSG00000148297.16|MED22	1.16851	3.78112	0.0799108	1	Up	8.44653	18.989
ENSG00000148481.14|MINDY3	0.5917	1.94249	0.385397	1	Up	3.03869	4.58058
ENSG00000148483.9|TMEM236	0.993103	-1.77489	0.315121	1	Up	0.171677	0.344081
ENSG00000148671.14|ADIRF	1.55847	1.09124	0.027369	1	Up	1.0644	3.13974
ENSG00000148965.10|SAA4	0.928135	-0.842183	0.263542	1	Up	0.360522	0.688162
ENSG00000149089.13|APIP	0.692454	3.31279	0.297817	1	Up	7.57097	12.2364
ENSG00000149150.9|SLC43A1	1.21086	1.42115	0.0817792	1	Up	1.5966	3.69887
ENSG00000149575.9|SCN2B	0.801877	-1.88075	0.426125	1	Up	0.171677	0.301071
ENSG00000149972.12|CNTN5	1.33823	0.480115	0.0634619	1	Up	0.772548	1.95696
ENSG00000150459.13|SAP18	0.700798	3.56594	0.291022	1	Up	8.99589	14.6234
ENSG00000150625.17|GPM6A	1.39246	-0.67969	0.0820098	1	Up	0.326187	0.860203
ENSG00000150636.17|CCDC102B	0.932349	-1.12269	0.271828	1	Up	0.291851	0.559132
ENSG00000150667.8|FSIP1	1.65691	-0.817142	0.0422148	1	Up	0.257516	0.817193
ENSG00000150722.11|PPP1R1C	1.5861	-1.86045	0.101169	1	Up	0.120174	0.365586
ENSG00000150773.12|PIH1D2	0.68216	-1.51882	0.445397	1	Up	0.240348	0.387091
ENSG00000151012.13|SLC7A11	0.609801	5.27329	0.354119	1	Up	30.5929	46.6875
ENSG00000151093.8|OXSM	0.684281	2.83794	0.305206	1	Up	5.45934	8.77407
ENSG00000151224.13|MAT1A	0.759697	-1.47651	0.393996	1	Up	0.240348	0.408596
ENSG00000151229.13|SLC2A13	1.01908	-1.15103	0.226004	1	Up	0.274684	0.559132
ENSG00000151239.14|TWF1	0.825251	5.18449	0.211155	1	Up	26.2151	46.451
ENSG00000151247.13|EIF4E	0.720965	3.80648	0.276215	1	Up	10.541	17.3761
ENSG00000151292.19|CSNK1G3	0.649571	4.54066	0.324955	1	Up	18.0948	28.3867
ENSG00000151303.11|ENSG00000151303	0.704502	-0.358783	0.352333	1	Up	0.566535	0.924718
ENSG00000151332.20|MBIP	0.879275	2.35814	0.195172	1	Up	3.58806	6.60206
ENSG00000151470.13|C4orf33	0.879576	0.35272	0.217049	1	Up	0.875554	1.61288
ENSG00000151575.15|TEX9	0.661042	0.781145	0.358416	1	Up	1.30475	2.06449
ENSG00000151632.18|AKR1C2	0.762401	9.04626	0.246007	1	Up	392.128	665.173
ENSG00000151704.16|KCNJ1	0.898366	-2.10274	0.431875	1	Up	0.137342	0.258061
ENSG00000151715.8|TMEM45B	7.57154	-1.98268	0.000125561	0.0167295	Up	0	0.451606
ENSG00000151882.11|CCL28	0.606764	0.416107	0.408885	1	Up	1.03006	1.56987
ENSG00000152253.9|SPC25	1.29474	-0.213043	0.0932196	1	Up	0.480697	1.18278
ENSG00000152292.18|SH2D6	1.63936	-0.581496	0.0412252	1	Up	0.309019	0.967728
ENSG00000152433.15|ZNF547	1.69215	-0.26717	0.0250296	0.995139	Up	0.37769	1.22579
ENSG00000152527.14|PLEKHH2	1.19425	0.442613	0.100864	1	Up	0.806884	1.84944
ENSG00000152558.15|TMEM123	0.585705	8.53224	0.371766	1	Up	296.058	444.316
ENSG00000152778.10|IFIT5	0.718935	2.48503	0.286735	1	Up	4.2061	6.92463
ENSG00000152931.9|PART1	0.600218	-1.56234	0.503	1	Up	0.240348	0.365586
ENSG00000153037.15|SRP19	0.889882	2.59872	0.187251	1	Up	4.22326	7.82785
ENSG00000153060.8|TEKT5	0.6439	-0.827679	0.438759	1	Up	0.412026	0.645152
ENSG00000153130.18|SCOC	1.08266	3.35836	0.105218	1	Up	6.55807	13.8923
ENSG00000153132.13|CLGN	0.925256	-0.60729	0.244179	1	Up	0.429193	0.817193
ENSG00000153157.13|SYCP2L	0.97875	-0.946192	0.254857	1	Up	0.326187	0.645152
ENSG00000153283.13|CD96	1.308	-2.03311	0.180372	1	Up	0.120174	0.301071
ENSG00000153404.15|PLEKHG4B	0.865521	-1.51302	0.393996	1	Up	0.223181	0.408596
ENSG00000153551.14|CMTM7	0.706042	-1.60114	0.503	1	Up	0.223181	0.365586
ENSG00000153814.13|JAZF1	1.19223	0.58368	0.0949285	1	Up	0.892722	2.04298
ENSG00000154080.14|CHST9	2.09443	-2.2048	0.0493358	1	Up	0.0686709	0.301071
ENSG00000154240.18|CEP112	1.78223	-2.14511	0.0910982	1	Up	0.0858387	0.301071
ENSG00000154263.18|ABCA10	2.20688	-0.500385	0.00580197	0.317534	Up	0.240348	1.11826
ENSG00000154553.17|PDLIM3	0.785409	2.06868	0.24749	1	Up	3.05586	5.26874
ENSG00000154556.20|SORBS2	0.691044	3.29553	0.29777	1	Up	7.48513	12.0858
ENSG00000154719.14|MRPL39	0.631147	2.19006	0.353085	1	Up	3.55372	5.5053
ENSG00000154760.14|SLFN13	1.18512	-0.966697	0.144797	1	Up	0.291851	0.666657
ENSG00000154839.10|SKA1	2.12069	0.539803	0.00383697	0.220788	Up	0.5322	2.32255
ENSG00000154856.13|APCDD1	0.782312	-0.0464741	0.313448	1	Up	0.686709	1.18278
ENSG00000154930.15|ACSS1	0.680589	0.387508	0.347535	1	Up	0.978561	1.56987
ENSG00000155016.18|CYP2U1	0.97549	0.711289	0.166662	1	Up	1.08157	2.129
ENSG00000155099.8|PIP4P2	0.868487	0.59767	0.223474	1	Up	1.04723	1.91395
ENSG00000155115.7|GTF3C6	0.665685	2.33036	0.323436	1	Up	3.86274	6.12895
ENSG00000155158.20|TTC39B	0.621561	4.88878	0.345505	1	Up	23.3138	35.8705
ENSG00000155307.19|SAMSN1	2.01976	-1.56516	0.0281231	1	Up	0.120174	0.494617
ENSG00000155465.21|SLC7A7	1.30134	-2.43497	0.23879	1	Up	0.0858387	0.215051
ENSG00000155629.15|PIK3AP1	0.764952	-1.78139	0.454082	1	Up	0.188845	0.322576
ENSG00000155749.13|FLACC1	0.756271	-1.22472	0.372408	1	Up	0.291851	0.494617
ENSG00000155792.10|DEPTOR	0.962743	-1.18495	0.252505	1	Up	0.274684	0.537627
ENSG00000155875.15|SAXO1	1.01908	-1.15103	0.226004	1	Up	0.274684	0.559132
ENSG00000155957.19|TMBIM4	0.690191	2.62782	0.304751	1	Up	4.70396	7.59129
ENSG00000156127.8|BATF	1.41967	-2.15268	0.183672	1	Up	0.103006	0.279566
ENSG00000156265.16|MAP3K7CL	0.637973	-2.23579	0.612094	1	Up	0.137342	0.215051
ENSG00000156413.15|FUT6	1.26364	1.97943	0.0664334	1	Up	2.30048	5.5268
ENSG00000157017.16|GHRL	0.642408	-1.36707	0.488687	1	Up	0.274684	0.430101
ENSG00000157152.17|SYN2	1.24735	-1.50145	0.195166	1	Up	0.188845	0.451606
ENSG00000157214.14|STEAP2	0.811858	2.41456	0.22891	1	Up	3.84557	6.75259
ENSG00000157653.12|C9orf43	1.61419	-1.03966	0.046668	1	Up	0.223181	0.688162
ENSG00000158234.13|FAIM	1.04572	0.68806	0.135971	1	Up	1.03006	2.129
ENSG00000158301.20|GPRASP2	0.624994	-0.0388283	0.402827	1	Up	0.738213	1.13977
ENSG00000158482.10|SNX29P1	0.590711	0.497469	0.413964	1	Up	1.09874	1.65589
ENSG00000158571.11|PFKFB1	0.865521	-1.51302	0.393996	1	Up	0.223181	0.408596
ENSG00000158711.14|ELK4	0.872128	6.47065	0.185765	1	Up	62.6451	114.665
ENSG00000158859.10|ADAMTS4	0.825658	0.234294	0.26417	1	Up	0.824051	1.46234
ENSG00000159239.13|ENSG00000159239	0.898366	-2.10274	0.431875	1	Up	0.137342	0.258061
ENSG00000159618.16|ADGRG5	1.04482	-2.36528	0.352672	1	Up	0.103006	0.215051
ENSG00000160345.13|PIERCE1	1.28106	0.127501	0.0842446	1	Up	0.618038	1.50535
ENSG00000160818.17|GPATCH4	1.63279	3.17663	0.0160556	0.73832	Up	4.39494	13.6342
ENSG00000161040.19|FBXL13	1.77264	-1.03501	0.0412756	1	Up	0.206013	0.709667
ENSG00000161048.12|NAPEPLD	0.689894	1.24312	0.321816	1	Up	1.78544	2.88168
ENSG00000161992.6|PRR35	0.73337	-1.68845	0.479616	1	Up	0.206013	0.344081
ENSG00000162444.12|RBP7	0.6439	-0.827679	0.438759	1	Up	0.412026	0.645152
ENSG00000162520.15|SYNC	0.929471	0.177194	0.201563	1	Up	0.75538	1.44084
ENSG00000162543.6|UBXN10	0.894575	-2.44332	0.438083	1	Up	0.103006	0.193546
ENSG00000162620.16|LRRIQ3	0.787984	-1.55644	0.445397	1	Up	0.223181	0.387091
ENSG00000162694.14|EXTL2	0.842422	2.40811	0.210619	1	Up	3.7769	6.7741
ENSG00000162745.11|OLFML2B	1.22979	-1.7684	0.205414	1	Up	0.15451	0.365586
ENSG00000162814.11|SPATA17	1.08972	-0.398628	0.163047	1	Up	0.463529	0.989233
ENSG00000162819.12|BROX	0.621575	5.6344	0.344574	1	Up	39.1081	60.1712
ENSG00000162882.15|HAAO	0.606852	-2.11013	0.63922	1	Up	0.15451	0.236556
ENSG00000162949.16|CAPN13	1.04482	-2.36528	0.352672	1	Up	0.103006	0.215051
ENSG00000162959.14|MEMO1	0.715603	4.14395	0.279815	1	Up	13.3565	21.9352
ENSG00000162997.15|PRORSD1P	0.929471	0.177194	0.201563	1	Up	0.75538	1.44084
ENSG00000162999.13|DUSP19	0.722629	1.02579	0.306292	1	Up	1.51076	2.49459
ENSG00000163017.14|ACTG2	1.25182	0.323556	0.0845225	1	Up	0.721045	1.72041
ENSG00000163053.11|SLC16A14	0.708956	3.42065	0.287629	1	Up	8.10317	13.2471
ENSG00000163083.6|INHBB	0.758666	-0.285748	0.322724	1	Up	0.583703	0.989233
ENSG00000163170.12|BOLA3	0.774157	2.03732	0.253802	1	Up	3.00435	5.13971
ENSG00000163216.7|SPRR2D	0.827338	-1.03639	0.339352	1	Up	0.326187	0.580637
ENSG00000163218.15|PGLYRP4	0.676858	-2.37342	0.580436	1	Up	0.120174	0.193546
ENSG00000163263.7|CFAP141	0.637973	-2.23579	0.612094	1	Up	0.137342	0.215051
ENSG00000163281.12|GNPDA2	0.887383	1.16024	0.198957	1	Up	1.5451	2.86017
ENSG00000163291.14|PAQR3	0.704118	3.71903	0.28877	1	Up	9.99162	16.2793
ENSG00000163322.14|ABRAXAS1	0.662733	2.36628	0.322902	1	Up	3.96575	6.27948
ENSG00000163508.13|EOMES	1.024	0.931808	0.143445	1	Up	1.23608	2.51609
ENSG00000163536.13|SERPINI1	0.631408	-0.0678075	0.393678	1	Up	0.721045	1.11826
ENSG00000163554.15|SPTA1	0.903289	-1.39528	0.307713	1	Up	0.240348	0.451606
ENSG00000163634.12|THOC7	0.748276	3.43589	0.260502	1	Up	8.05167	13.5267
ENSG00000163734.4|CXCL3	1.26033	0.113391	0.0890229	1	Up	0.618038	1.48385
ENSG00000163738.19|MTHFD2L	0.693279	2.0435	0.303263	1	Up	3.12453	5.05369
ENSG00000163743.14|RCHY1	0.678873	2.12609	0.316355	1	Up	3.33054	5.33326
ENSG00000163825.5|RTP3	0.764952	-1.78139	0.454082	1	Up	0.188845	0.322576
ENSG00000164105.4|SAP30	0.601626	1.36994	0.380802	1	Up	2.02579	3.07523
ENSG00000164180.14|TMEM161B	0.627182	3.18913	0.347624	1	Up	7.14178	11.0321
ENSG00000164185.7|ZNF474	1.80382	-1.90894	0.0638717	1	Up	0.103006	0.365586
ENSG00000164209.17|SLC25A46	0.669847	3.14423	0.315409	1	Up	6.79842	10.8171
ENSG00000164220.7|F2RL2	0.905696	-0.792873	0.278896	1	Up	0.37769	0.709667
ENSG00000164304.16|CAGE1	1.9633	-1.80042	0.042606	1	Up	0.103006	0.408596
ENSG00000164306.11|PRIMPOL	0.71755	2.3936	0.284628	1	Up	3.94858	6.49453
ENSG00000164342.14|TLR3	0.745022	3.6864	0.261079	1	Up	9.59676	16.0858
ENSG00000164647.9|STEAP1	0.681286	1.0168	0.330151	1	Up	1.52793	2.45158
ENSG00000164690.8|SHH	0.774036	-2.16781	0.514813	1	Up	0.137342	0.236556
ENSG00000164691.18|TAGAP	0.752254	0.301665	0.298867	1	Up	0.892722	1.50535
ENSG00000164746.14|C7orf57	1.19009	-1.42418	0.21793	1	Up	0.206013	0.473112
ENSG00000164749.13|HNF4G	1.02559	0.445816	0.148803	1	Up	0.875554	1.78492
ENSG00000164794.9|KCNV1	0.905273	-0.921656	0.297457	1	Up	0.343355	0.645152
ENSG00000164815.11|ORC5	0.835827	3.00314	0.209873	1	Up	5.73402	10.2364
ENSG00000164841.5|TMEM74	0.900656	-1.8269	0.366588	1	Up	0.171677	0.322576
ENSG00000165023.7|DIRAS2	1.62449	-2.02589	0.0967864	1	Up	0.103006	0.322576
ENSG00000165072.10|MAMDC2	1.67619	-2.21254	0.11546	1	Up	0.0858387	0.279566
ENSG00000165078.13|CPA6	0.774036	-2.16781	0.514813	1	Up	0.137342	0.236556
ENSG00000165168.9|CYBB	2.0129	-0.859014	0.0201887	0.856468	Up	0.206013	0.838698
ENSG00000165188.14|RNF183	1.31502	-1.34548	0.146868	1	Up	0.206013	0.516122
ENSG00000165194.15|PCDH19	1.71694	-1.96628	0.078524	1	Up	0.103006	0.344081
ENSG00000165197.5|VEGFD	1.44635	-0.87608	0.0758276	1	Up	0.274684	0.752677
ENSG00000165244.7|ZNF367	0.850477	3.40545	0.201641	1	Up	7.53664	13.5912
ENSG00000165264.11|NDUFB6	0.817812	2.50525	0.225589	1	Up	4.08592	7.2042
ENSG00000165449.12|SLC16A9	0.89518	-0.0125831	0.233786	1	Up	0.669542	1.24729
ENSG00000165512.5|ZNF22	0.679363	3.17166	0.307993	1	Up	6.90143	11.0536
ENSG00000165626.19|BEND7	1.49694	-0.928554	0.0656162	1	Up	0.257516	0.731172
ENSG00000165704.15|HPRT1	0.619091	4.45788	0.348207	1	Up	17.3051	26.5803
ENSG00000165806.21|CASP7	0.884672	3.38421	0.183199	1	Up	7.31346	13.5052
ENSG00000165807.8|PPP1R36	1.1033	-0.941773	0.17611	1	Up	0.309019	0.666657
ENSG00000165874.14|SHLD2P1	0.66437	0.0473268	0.366049	1	Up	0.772548	1.22579
ENSG00000165895.19|ARHGAP42	0.683946	-0.984645	0.444231	1	Up	0.360522	0.580637
ENSG00000165899.12|OTOGL	7.08915	-2.39321	0.00100641	0.0768855	Up	0	0.322576
ENSG00000165916.9|PSMC3	0.600927	5.79638	0.36059	1	Up	44.1382	66.9453
ENSG00000165995.24|CACNB2	7.26847	-2.24345	0.000390825	0.0390545	Up	0	0.365586
ENSG00000166192.15|SENP8	0.678324	-0.0077765	0.365678	1	Up	0.738213	1.18278
ENSG00000166197.17|NOLC1	0.812551	6.376	0.217258	1	Up	60.2416	105.805
ENSG00000166246.14|DNAAF8	0.600218	-1.56234	0.503	1	Up	0.240348	0.365586
ENSG00000166260.13|COX11	0.688365	3.95639	0.297915	1	Up	11.8629	19.118
ENSG00000166317.12|SYNPO2L	0.676858	-2.37342	0.580436	1	Up	0.120174	0.193546
ENSG00000166323.13|C11orf65	0.904758	-1.06301	0.290499	1	Up	0.309019	0.580637
ENSG00000166479.10|TMX3	0.642458	3.56281	0.332806	1	Up	9.20191	14.3654
ENSG00000166546.15|BEAN1	1.93717	-0.915392	0.0255173	1	Up	0.206013	0.795688
ENSG00000166558.11|SLC38A8	1.01283	-2.04034	0.361697	1	Up	0.137342	0.279566
ENSG00000166562.9|SEC11C	1.18341	1.20566	0.0898633	1	Up	1.39059	3.16125
ENSG00000166634.7|SERPINB12	1.81916	-1.70556	0.0576834	1	Up	0.120174	0.430101
ENSG00000166866.13|MYO1A	0.833279	-1.43535	0.348276	1	Up	0.240348	0.430101
ENSG00000166896.9|ATP23	0.966702	0.914062	0.171412	1	Up	1.25324	2.45158
ENSG00000167011.9|NAT16	1.67619	-2.21254	0.11546	1	Up	0.0858387	0.279566
ENSG00000167178.17|ISLR2	0.712418	-1.32884	0.438358	1	Up	0.274684	0.451606
ENSG00000167355.8|OR51B5	0.701045	0.823603	0.324783	1	Up	1.32192	2.15051
ENSG00000167912.8|TOX-DT	0.629725	-1.01484	0.483994	1	Up	0.360522	0.559132
ENSG00000168062.10|BATF2	1.11887	-1.9804	0.253153	1	Up	0.137342	0.301071
ENSG00000168065.16|SLC22A11	0.827415	0.0816502	0.259979	1	Up	0.738213	1.31181
ENSG00000168116.14|KIAA1586	0.66696	0.892151	0.345148	1	Up	1.40775	2.23653
ENSG00000168283.14|BMI1	0.856331	3.35241	0.198485	1	Up	7.24478	13.1181
ENSG00000168306.13|ACOX2	0.985188	-0.0673973	0.184481	1	Up	0.618038	1.22579
ENSG00000168405.18|CMAHP	0.643184	1.11608	0.365453	1	Up	1.66527	2.60211
ENSG00000168481.9|LGI3	1.01283	-2.04034	0.361697	1	Up	0.137342	0.279566
ENSG00000168491.10|CCDC110	0.838148	0.624204	0.23524	1	Up	1.08157	1.93546
ENSG00000168661.15|ZNF30	1.02193	0.695846	0.14583	1	Up	1.04723	2.129
ENSG00000168765.19|GSTM4	0.951684	-1.92966	0.335879	1	Up	0.15451	0.301071
ENSG00000169020.10|ATP5ME	0.691633	1.64706	0.311851	1	Up	2.36915	3.8279
ENSG00000169139.12|UBE2V2	0.612071	4.28881	0.353561	1	Up	15.4338	23.5911
ENSG00000169253.3|RPL36P14	1.7496	-2.42662	0.109379	1	Up	0.0686709	0.236556
ENSG00000169302.16|STK32A	1.30134	-2.43497	0.23879	1	Up	0.0858387	0.215051
ENSG00000169429.12|CXCL8	0.622183	4.86238	0.345067	1	Up	22.8846	35.2253
ENSG00000169504.15|CLIC4	0.708311	6.43334	0.281386	1	Up	65.5979	107.181
ENSG00000169570.10|DTWD2	0.651737	2.65075	0.332735	1	Up	4.85847	7.6343
ENSG00000169752.17|NRG4	1.00646	1.75038	0.142375	1	Up	2.21464	4.45155
ENSG00000169756.17|LIMS1	0.622721	5.43006	0.343898	1	Up	33.9234	52.2358
ENSG00000169758.13|TMEM266	2.14228	-1.90204	0.0293231	1	Up	0.0858387	0.387091
ENSG00000169885.10|CALML6	1.74558	-1.75544	0.0694193	1	Up	0.120174	0.408596
ENSG00000169989.3|TIGD4	1.25944	-1.2759	0.128892	1	Up	0.223181	0.537627
ENSG00000170044.9|ZPLD1	1.63338	-1.37337	0.0706332	1	Up	0.171677	0.537627
ENSG00000170142.12|UBE2E1	0.779834	3.92529	0.240076	1	Up	11.159	19.161
ENSG00000170153.11|RNF150	1.2539	-1.38431	0.167446	1	Up	0.206013	0.494617
ENSG00000170209.5|ANKK1	0.63597	-0.398364	0.398232	1	Up	0.566535	0.881708
ENSG00000170231.16|FABP6	1.04184	-0.110653	0.157209	1	Up	0.583703	1.20428
ENSG00000170364.13|SETMAR	0.811523	1.35844	0.235307	1	Up	1.83695	3.22576
ENSG00000170786.13|SDR16C5	0.655593	1.47275	0.347561	1	Up	2.1288	3.35479
ENSG00000171109.19|MFN1	0.644295	4.64284	0.328679	1	Up	19.4682	30.4297
ENSG00000171202.7|TMEM126A	0.614175	2.29929	0.361832	1	Up	3.86274	5.91389
ENSG00000171234.14|UGT2B7	0.625686	-1.29679	0.508053	1	Up	0.291851	0.451606
ENSG00000171365.17|CLCN5	0.782123	2.29652	0.248628	1	Up	3.58806	6.17196
ENSG00000171476.22|HOPX	1.18088	-2.29105	0.283653	1	Up	0.103006	0.236556
ENSG00000171502.15|COL24A1	2.09443	-2.2048	0.0493358	1	Up	0.0686709	0.301071
ENSG00000171560.18|FGA	0.801877	-1.88075	0.426125	1	Up	0.171677	0.301071
ENSG00000171566.12|PLRG1	0.750564	5.06962	0.25509	1	Up	25.0134	42.0854
ENSG00000171570.11|RAB4B-EGLN2	1.23745	3.43827	0.0650943	1	Up	6.4379	15.1826
ENSG00000171772.17|SYCE1	0.731182	-2.04757	0.545915	1	Up	0.15451	0.258061
ENSG00000171806.12|METTL18	0.898353	1.72365	0.192576	1	Up	2.28331	4.258
ENSG00000171840.13|NINJ2	2.42244	-0.93111	0.00591026	0.318784	Up	0.15451	0.838698
ENSG00000171931.13|FBXW10	0.666039	0.688013	0.341254	1	Up	1.21891	1.93546
ENSG00000171984.15|SHLD1	0.706618	0.102877	0.342113	1	Up	0.789716	1.2903
ENSG00000172137.19|CALB2	0.664174	3.68208	0.315618	1	Up	9.90578	15.6987
ENSG00000172172.8|MRPL13	0.94501	4.05571	0.154233	1	Up	11.3479	21.8492
ENSG00000172367.16|PDZD3	2.49399	-1.64487	0.0103313	0.512763	Up	0.0858387	0.494617
ENSG00000172458.5|IL17D	0.904115	-1.21966	0.282111	1	Up	0.274684	0.516122
ENSG00000172469.17|MANEA	0.684043	1.8447	0.316809	1	Up	2.72967	4.38703
ENSG00000172594.13|SMPDL3A	0.737046	-0.614707	0.361157	1	Up	0.463529	0.774183
ENSG00000172650.15|AGAP5	3.16512	1.71525	2.34969e-05	0.0050091	Up	0.652374	5.87088
ENSG00000172748.14|ZNF596	0.605786	1.65616	0.379296	1	Up	2.47215	3.76339
ENSG00000172771.12|EFCAB12	0.640923	-1.73736	0.545468	1	Up	0.206013	0.322576
ENSG00000172900.12|ACTE1P	1.10376	-1.58912	0.25882	1	Up	0.188845	0.408596
ENSG00000173145.11|NOC3L	0.663766	3.58648	0.316871	1	Up	9.27058	14.688
ENSG00000173175.16|ADCY5	0.731182	-2.04757	0.545915	1	Up	0.15451	0.258061
ENSG00000173275.13|ZNF449	0.637954	2.15915	0.34272	1	Up	3.46788	5.39777
ENSG00000173432.13|SAA1	0.764172	1.43165	0.273719	1	Up	1.97429	3.35479
ENSG00000173457.11|PPP1R14B	0.622702	5.64831	0.343693	1	Up	39.4686	60.7733
ENSG00000173838.12|MARCHF10	1.63003	-1.6635	0.0880012	1	Up	0.137342	0.430101
ENSG00000173915.16|ATP5MK	0.677437	3.29048	0.308467	1	Up	7.5023	11.9998
ENSG00000174015.10|CBY2	7.70213	-1.86765	7.44607e-05	0.0122553	Up	0	0.494617
ENSG00000174028.6|FAM3C2P	1.45471	1.44804	0.0369906	1	Up	1.44209	3.95693
ENSG00000174130.13|TLR6	0.753283	0.818098	0.287895	1	Up	1.28758	2.17201
ENSG00000174173.7|TRMT10C	0.605611	4.18373	0.360203	1	Up	14.3866	21.8922
ENSG00000174469.23|CNTNAP2	0.64317	1.94882	0.340544	1	Up	2.98719	4.6666
ENSG00000174514.13|MFSD4A	0.696043	0.960512	0.324443	1	Up	1.45926	2.36556
ENSG00000174695.10|TMEM167A	0.77318	4.77995	0.2416	1	Up	20.2579	34.6232
ENSG00000174808.12|BTC	0.771178	0.648473	0.278727	1	Up	1.13307	1.93546
ENSG00000174827.14|PDZK1	1.39697	-1.81365	0.14853	1	Up	0.137342	0.365586
ENSG00000174842.17|GLMN	0.767192	2.67024	0.253745	1	Up	4.68679	7.97838
ENSG00000174912.7|METTL15P1	1.02567	-0.0807491	0.165779	1	Up	0.600871	1.22579
ENSG00000175305.18|CCNE2	1.8508	-0.352625	0.0199187	0.856468	Up	0.326187	1.18278
ENSG00000175395.16|ZNF25	0.913357	1.50077	0.186473	1	Up	1.93995	3.65586
ENSG00000175449.15|RFESD	1.1399	0.90676	0.108216	1	Up	1.15024	2.5376
ENSG00000175606.11|TMEM70	0.693508	1.98754	0.304916	1	Up	3.00435	4.86015
ENSG00000175820.4|CCDC168	1.41967	-2.15268	0.183672	1	Up	0.103006	0.279566
ENSG00000176396.11|EID2	0.638907	2.32051	0.345745	1	Up	3.87991	6.04292
ENSG00000176406.25|RIMS2	0.705608	2.35475	0.294989	1	Up	3.86274	6.30099
ENSG00000176731.12|RBIS	1.53186	2.25515	0.0257301	1	Up	2.43782	7.05366
ENSG00000176732.7|PFN4	0.972378	-0.815248	0.241443	1	Up	0.360522	0.709667
ENSG00000177096.9|PHETA2	0.78166	1.5727	0.253826	1	Up	2.16313	3.72038
ENSG00000177340.5|FLJ13224	0.68135	0.550817	0.338327	1	Up	1.09874	1.76342
ENSG00000177359.23|ENSG00000177359	1.53286	-1.57713	0.107412	1	Up	0.15451	0.451606
ENSG00000177432.8|NAP1L5	0.905696	-0.792873	0.278896	1	Up	0.37769	0.709667
ENSG00000177483.12|RBM44	0.59455	0.477555	0.407672	1	Up	1.08157	1.63439
ENSG00000177576.12|C18orf32	0.624086	1.78133	0.357418	1	Up	2.67817	4.12897
ENSG00000177640.16|CASC2	0.673167	1.2601	0.3366	1	Up	1.81978	2.90318
ENSG00000177692.12|DNAJC28	3.04677	-2.33272	0.0222081	0.92917	Up	0.0343355	0.301071
ENSG00000177694.16|NAALADL2	0.701559	-0.0946009	0.365261	1	Up	0.686709	1.11826
ENSG00000177699.4|ENSG00000177699	7.18159	-2.31645	0.000530405	0.0478733	Up	0	0.344081
ENSG00000177855.8|CACYBPP2	1.56173	-2.28312	0.146765	1	Up	0.0858387	0.258061
ENSG00000178031.18|ADAMTSL1	1.42998	-1.2707	0.113191	1	Up	0.206013	0.559132
ENSG00000178082.6|TWF1P1	0.823246	1.54098	0.232379	1	Up	2.0773	3.67737
ENSG00000178096.9|BOLA1	0.636008	1.87723	0.35099	1	Up	2.84984	4.43004
ENSG00000178150.10|ZNF114	0.769925	-0.320229	0.311546	1	Up	0.566535	0.967728
ENSG00000178199.14|ZC3H12D	0.71216	-0.0205565	0.339212	1	Up	0.721045	1.18278
ENSG00000178301.4|AQP11	2.42691	-0.537183	0.00260867	0.154887	Up	0.206013	1.11826
ENSG00000178440.9|TIMM23B-AGAP6	1.48768	2.08516	0.0303395	1	Up	2.21464	6.21497
ENSG00000178660.6|ARMC10P1	1.99643	-1.25513	0.0269514	1	Up	0.15451	0.623647
ENSG00000178700.9|DHFR2	0.590546	1.82405	0.39183	1	Up	2.79834	4.21499
ENSG00000178715.8|ENSG00000178715	0.894575	-2.44332	0.438083	1	Up	0.103006	0.193546
ENSG00000179046.9|TRIML2	0.997079	0.312641	0.171487	1	Up	0.806884	1.61288
ENSG00000179152.20|TCAIM	0.614335	3.3507	0.355474	1	Up	8.0345	12.3009
ENSG00000179195.16|ZNF664	0.782397	6.15092	0.234724	1	Up	52.2242	89.8267
ENSG00000179397.18|CATSPERE	2.94073	-2.40991	0.0295884	1	Up	0.0343355	0.279566
ENSG00000179477.11|ALOX12B	1.08926	-1.02716	0.198245	1	Up	0.291851	0.623647
ENSG00000179528.16|LBX2	0.779461	0.736622	0.269392	1	Up	1.20174	2.06449
ENSG00000179941.9|BBS10	0.674089	2.14514	0.31906	1	Up	3.38204	5.39777
ENSG00000179988.15|PSTK	0.669598	0.94461	0.341685	1	Up	1.45926	2.32255
ENSG00000180043.11|GARIN5B	7.26847	-2.24345	0.000390825	0.0390545	Up	0	0.365586
ENSG00000180066.11|LINC02870	0.873875	0.110295	0.235759	1	Up	0.738213	1.35482
ENSG00000180229.13|HERC2P3	10.5904	0.893305	4.99652e-12	8.60324e-09	Up	0	3.67737
ENSG00000180257.14|ZNF816	0.598168	1.98616	0.382616	1	Up	3.12453	4.73112
ENSG00000180574.4|EIF2S3B	0.650085	2.46617	0.33226	1	Up	4.27477	6.70958
ENSG00000180628.15|PCGF5	0.707849	3.74585	0.286022	1	Up	10.1633	16.6019
ENSG00000180673.9|EXOC5P1	1.62585	0.291481	0.0266873	1	Up	0.583703	1.80643
ENSG00000180712.5|LINC02363	1.73219	0.634092	0.0160255	0.73832	Up	0.703877	2.34405
ENSG00000180769.10|WDFY3-AS2	1.2227	-0.532238	0.111199	1	Up	0.394858	0.924718
ENSG00000181016.9|LSMEM1	1.03752	-0.381927	0.186153	1	Up	0.480697	0.989233
ENSG00000181260.8|MTHFD2P7	1.05046	-1.87398	0.285115	1	Up	0.15451	0.322576
ENSG00000181804.15|SLC9A9	2.18218	-1.11692	0.0132091	0.629092	Up	0.15451	0.709667
ENSG00000182057.5|OGFRP1	0.718255	2.22216	0.286467	1	Up	3.50222	5.76336
ENSG00000182218.10|HHIPL1	0.622532	1.90318	0.361031	1	Up	2.91851	4.49456
ENSG00000182552.15|RWDD4	0.645948	3.05903	0.333719	1	Up	6.47224	10.1289
ENSG00000182585.10|EPGN	0.782236	1.22965	0.257504	1	Up	1.69961	2.92469
ENSG00000182628.13|SKA2	0.64678	3.67894	0.329572	1	Up	9.95729	15.5912
ENSG00000182747.5|SLC35D3	0.764952	-1.78139	0.454082	1	Up	0.188845	0.322576
ENSG00000182774.13|RPS17	0.622552	6.32302	0.343305	1	Up	63.0228	97.0309
ENSG00000183128.7|CALHM3	1.39697	-1.81365	0.14853	1	Up	0.137342	0.365586
ENSG00000183154.1|ENSG00000183154	0.894575	-2.44332	0.438083	1	Up	0.103006	0.193546
ENSG00000183186.8|C2CD4C	0.666173	-1.83353	0.521385	1	Up	0.188845	0.301071
ENSG00000183246.8|RIMBP3C	1.40678	-1.97334	0.14853	1	Up	0.120174	0.322576
ENSG00000183479.13|TREX2	1.47818	2.12196	0.0317281	1	Up	2.28331	6.3655
ENSG00000183604.17|SMG1P5	0.847245	4.50247	0.200888	1	Up	16.172	29.0964
ENSG00000183671.13|CMKLR2	0.898366	-2.10274	0.431875	1	Up	0.137342	0.258061
ENSG00000184100.6|BRD7P2	0.88043	-0.132939	0.245019	1	Up	0.618038	1.13977
ENSG00000184220.12|CMSS1	0.698845	3.79514	0.290972	1	Up	10.5582	17.1395
ENSG00000184224.3|NDUFV1-DT	1.18088	-2.29105	0.283653	1	Up	0.103006	0.236556
ENSG00000184492.7|FOXD4L1	2.1395	-1.47839	0.0199098	0.856468	Up	0.120174	0.537627
ENSG00000184564.11|SLITRK6	0.657151	0.797303	0.363707	1	Up	1.32192	2.08599
ENSG00000184924.6|PTRHD1	0.892379	1.82338	0.193523	1	Up	2.45499	4.55907
ENSG00000185031.6|SLC2A3P2	0.958805	-0.481332	0.217703	1	Up	0.463529	0.903213
ENSG00000185306.13|C12orf56	0.83374	-0.0152376	0.268826	1	Up	0.686709	1.22579
ENSG00000185332.8|TMEM105	0.714028	0.0766246	0.333593	1	Up	0.772548	1.2688
ENSG00000185437.16|SH3BGR	3.48436	-1.99706	0.00455058	0.257223	Up	0.0343355	0.408596
ENSG00000185467.8|KPNA7	0.668105	-0.222157	0.395739	1	Up	0.635206	1.01074
ENSG00000185483.13|ROR1	1.52009	-0.521575	0.0589882	1	Up	0.343355	0.989233
ENSG00000185532.20|PRKG1	1.98839	-2.27518	0.06403	1	Up	0.0686709	0.279566
ENSG00000185641.6|ENSG00000185641	1.56831	1.09847	0.0265147	1	Up	1.0644	3.16125
ENSG00000185875.13|THNSL1	0.597055	2.32676	0.374877	1	Up	3.96575	5.99991
ENSG00000185973.12|TMLHE	0.741435	2.18648	0.274222	1	Up	3.38204	5.65583
ENSG00000186377.8|CYP4X1	2.94073	-2.40991	0.0295884	1	Up	0.0343355	0.279566
ENSG00000186446.12|ZNF501	0.794309	-0.391775	0.319771	1	Up	0.5322	0.924718
ENSG00000186462.9|NAP1L2	1.37793	-1.4186	0.128197	1	Up	0.188845	0.494617
ENSG00000186469.9|GNG2	0.947825	-0.130097	0.209263	1	Up	0.600871	1.16127
ENSG00000186472.20|PCLO	1.98839	-2.27518	0.06403	1	Up	0.0686709	0.279566
ENSG00000186666.6|BCDIN3D	0.86028	1.55255	0.208627	1	Up	2.06013	3.74188
ENSG00000186676.3|EEF1GP1	0.930024	-0.975658	0.280417	1	Up	0.326187	0.623647
ENSG00000186704.9|DTX2P1	0.730149	3.76694	0.269855	1	Up	10.2148	16.946
ENSG00000186952.15|TMEM232	2.36341	-1.7425	0.0155141	0.718135	Up	0.0858387	0.451606
ENSG00000186973.11|FAM183A	0.590347	0.701801	0.402637	1	Up	1.27041	1.91395
ENSG00000187186.15|ENSG00000187186	2.52906	-0.84628	0.00356069	0.205419	Up	0.15451	0.903213
ENSG00000187498.16|COL4A1	0.689823	4.4187	0.2958	1	Up	16.3437	26.3652
ENSG00000187522.16|HSPA14	0.825953	1.44519	0.232079	1	Up	1.93995	3.44081
ENSG00000187546.14|AGMO	0.762867	0.48545	0.301502	1	Up	1.0129	1.72041
ENSG00000187566.6|NHLRC1	0.606074	1.16542	0.382016	1	Up	1.75111	2.66663
ENSG00000187672.15|ERC2	7.57154	-1.98268	0.000125561	0.0167295	Up	0	0.451606
ENSG00000187699.10|C2orf88	0.605783	-0.906185	0.459963	1	Up	0.394858	0.602142
ENSG00000187735.15|TCEA1	0.616848	6.0376	0.347899	1	Up	51.8294	79.4827
ENSG00000187762.5|HSPE1P11	1.99643	-1.25513	0.0269514	1	Up	0.15451	0.623647
ENSG00000187815.10|ZFP69	0.592433	-0.192871	0.437711	1	Up	0.669542	1.01074
ENSG00000187957.8|DNER	0.78092	-0.749187	0.318503	1	Up	0.412026	0.709667
ENSG00000188001.10|TPRG1	0.927137	3.03596	0.166299	1	Up	5.63102	10.7095
ENSG00000188029.9|CTSL3P	1.19009	-1.42418	0.21793	1	Up	0.206013	0.473112
ENSG00000188092.15|GPR89B	0.758053	2.31536	0.261734	1	Up	3.6739	6.21497
ENSG00000188211.9|NCR3LG1	0.62472	1.25768	0.362311	1	Up	1.85412	2.86017
ENSG00000188266.14|HYKK	0.658757	1.36736	0.345785	1	Up	1.97429	3.11824
ENSG00000188342.13|GTF2F2	0.677484	3.34854	0.307562	1	Up	7.81132	12.4944
ENSG00000188343.14|CIBAR1	0.630435	1.28717	0.362507	1	Up	1.88845	2.92469
ENSG00000188611.17|ASAH2	0.677223	0.309672	0.353019	1	Up	0.927058	1.48385
ENSG00000188763.5|FZD9	0.787984	-1.55644	0.445397	1	Up	0.223181	0.387091
ENSG00000188997.8|KCTD21	3.12513	2.78153	1.64672e-05	0.00361375	Up	1.40775	12.3009
ENSG00000189030.10|VHLL	2.28566	-2.07319	0.023239	0.951491	Up	0.0686709	0.344081
ENSG00000189166.6|TNRC18P3	0.605783	-0.906185	0.459963	1	Up	0.394858	0.602142
ENSG00000196114.3|IFITM3P3	0.694693	-0.323392	0.363648	1	Up	0.583703	0.946223
ENSG00000196116.8|TDRD7	0.610282	2.84191	0.361215	1	Up	5.64818	8.62353
ENSG00000196335.13|STK31	0.79618	1.70119	0.240748	1	Up	2.35198	4.08596
ENSG00000196415.10|PRTN3	1.09526	-0.204294	0.158916	1	Up	0.5322	1.13977
ENSG00000196565.15|HBG2	1.86482	-0.760381	0.020157	0.856468	Up	0.240348	0.881708
ENSG00000196611.6|MMP1	1.19104	-0.233899	0.122969	1	Up	0.497864	1.13977
ENSG00000196741.5|LINC01560	1.05809	-0.418876	0.175242	1	Up	0.463529	0.967728
ENSG00000196793.14|ZNF239	0.597591	1.8714	0.380912	1	Up	2.88418	4.36553
ENSG00000196937.11|FAM3C	0.657284	4.329	0.319403	1	Up	15.5711	24.5588
ENSG00000197045.13|GMFB	0.645503	4.57462	0.327909	1	Up	18.5583	29.0318
ENSG00000197149.5|ENSG00000197149	0.668105	-0.222157	0.395739	1	Up	0.635206	1.01074
ENSG00000197168.14|NEK5	1.04229	-0.837994	0.206388	1	Up	0.343355	0.709667
ENSG00000197180.4|ATP6AP1-DT	0.600218	-1.56234	0.503	1	Up	0.240348	0.365586
ENSG00000197385.6|ZNF860	0.760839	0.949046	0.278249	1	Up	1.40775	2.38706
ENSG00000197467.17|COL13A1	0.734689	-1.40078	0.416921	1	Up	0.257516	0.430101
ENSG00000197498.13|RPF2	0.667716	2.80507	0.320528	1	Up	5.3735	8.53751
ENSG00000197566.10|ZNF624	0.853984	1.69532	0.213267	1	Up	2.28331	4.12897
ENSG00000197815.4|ENSG00000197815	1.93959	-1.03037	0.025952	1	Up	0.188845	0.731172
ENSG00000198203.10|SULT1C2	0.861453	-0.819386	0.303322	1	Up	0.37769	0.688162
ENSG00000198326.10|TMEM239	7.82187	-1.7609	3.56805e-05	0.00719525	Up	0	0.537627
ENSG00000198331.11|HYLS1	0.833279	-1.43535	0.348276	1	Up	0.240348	0.430101
ENSG00000198380.13|GFPT1	0.721856	7.25602	0.27205	1	Up	115.367	190.277
ENSG00000198416.10|ZNF658B	0.684843	-0.595304	0.401305	1	Up	0.480697	0.774183
ENSG00000198496.12|NBR2	0.662555	2.77414	0.321919	1	Up	5.27049	8.34397
ENSG00000198612.11|COPS8	0.776592	3.92325	0.241816	1	Up	11.159	19.118
ENSG00000198673.11|TAFA2	1.10859	-0.666946	0.183242	1	Up	0.37769	0.817193
ENSG00000198780.13|FAM169A	0.734173	2.8911	0.270747	1	Up	5.54518	9.22568
ENSG00000198839.10|ZNF277	0.750072	3.15326	0.261795	1	Up	6.60958	11.1181
ENSG00000198846.6|TOX	0.840814	0.121963	0.255952	1	Up	0.75538	1.35482
ENSG00000198856.13|OSTC	0.763432	3.74352	0.249334	1	Up	9.90578	16.817
ENSG00000199319.1|RN7SKP25	1.01283	-2.04034	0.361697	1	Up	0.137342	0.279566
ENSG00000199856.2|U3	0.676858	-2.37342	0.580436	1	Up	0.120174	0.193546
ENSG00000199872.1|RNU6-942P	0.695835	-1.93658	0.573302	1	Up	0.171677	0.279566
ENSG00000199879.1|RNVU1-22	0.970058	-1.35626	0.2718	1	Up	0.240348	0.473112
ENSG00000200063.1|ENSG00000200063	0.827102	-2.299	0.479207	1	Up	0.120174	0.215051
ENSG00000200534.1|SNORA33	1.05502	-1.2146	0.206864	1	Up	0.257516	0.537627
ENSG00000200731.1|RNU1-124P	1.04482	-2.36528	0.352672	1	Up	0.103006	0.215051
ENSG00000200742.1|Y_RNA	1.14291	-1.82027	0.241983	1	Up	0.15451	0.344081
ENSG00000200830.1|RN7SKP134	0.845641	-1.98747	0.465039	1	Up	0.15451	0.279566
ENSG00000200997.1|RNVU1-34	1.95594	-1.61051	0.0400936	1	Up	0.120174	0.473112
ENSG00000201129.1|SNORA58B	1.04482	-2.36528	0.352672	1	Up	0.103006	0.215051
ENSG00000201217.1|Y_RNA	2.68464	-2.13	0.023239	0.951491	Up	0.0515032	0.344081
ENSG00000201264.1|SNORD73B	0.676858	-2.37342	0.580436	1	Up	0.120174	0.193546
ENSG00000201302.1|SNORA65	0.6439	-0.827679	0.438759	1	Up	0.412026	0.645152
ENSG00000201512.1|SNORA71C	1.16192	-1.67596	0.232646	1	Up	0.171677	0.387091
ENSG00000201998.1|SNORA23	1.23111	-0.412197	0.112679	1	Up	0.429193	1.01074
ENSG00000202125.1|RNU1-100P	0.963166	-2.22804	0.394643	1	Up	0.120174	0.236556
ENSG00000202198.1|7SK	4.7288	-1.76747	0.000305695	0.0337078	Up	0.0171677	0.516122
ENSG00000202347.1|RNU1-16P	1.78223	-2.14511	0.0910982	1	Up	0.0858387	0.301071
ENSG00000202408.2|RNVU1-21	1.31173	-1.71826	0.174456	1	Up	0.15451	0.387091
ENSG00000203644.3|ENSG00000203644	1.05847	-0.273382	0.170644	1	Up	0.515032	1.07525
ENSG00000203667.10|COX20	0.946275	1.69988	0.166985	1	Up	2.19747	4.2365
ENSG00000203684.5|IBA57-DT	0.656213	-0.878123	0.42351	1	Up	0.394858	0.623647
ENSG00000203734.13|ECT2L	0.700918	-0.491731	0.374546	1	Up	0.515032	0.838698
ENSG00000203797.12|DDO	1.11225	-0.436025	0.152461	1	Up	0.446361	0.967728
ENSG00000203801.8|LINC00222	1.56738	-0.2368	0.0380209	1	Up	0.412026	1.22579
ENSG00000204055.5|IER5L-AS1	0.625686	-1.29679	0.508053	1	Up	0.291851	0.451606
ENSG00000204130.14|RUFY2	0.682593	3.39525	0.304027	1	Up	8.05167	12.9245
ENSG00000204323.5|SMIM5	2.39229	-1.11208	0.00706623	0.369557	Up	0.137342	0.731172
ENSG00000204397.10|CARD16	1.03935	0.58651	0.14703	1	Up	0.961393	1.97847
ENSG00000204581.3|ACOXL-AS1	0.845641	-1.98747	0.465039	1	Up	0.15451	0.279566
ENSG00000204611.7|ZNF616	0.786933	2.70866	0.238779	1	Up	4.77263	8.23644
ENSG00000204652.6|RPS26P8	0.936697	-0.261149	0.204851	1	Up	0.549368	1.05375
ENSG00000204745.4|ENSG00000204745	0.684997	3.74146	0.300881	1	Up	10.232	16.4514
ENSG00000204767.4|INSYN2B	0.585782	-0.557296	0.484925	1	Up	0.515032	0.774183
ENSG00000204789.6|ZNF204P	0.661107	-1.44095	0.467852	1	Up	0.257516	0.408596
ENSG00000204822.7|MRPL53	0.749572	2.93147	0.262401	1	Up	5.66535	9.52675
ENSG00000204899.6|MZT1	0.822603	2.64611	0.220615	1	Up	4.49795	7.95688
ENSG00000205089.8|CCNI2	0.654845	-0.661956	0.416821	1	Up	0.463529	0.731172
ENSG00000205181.8|LINC00654	0.600218	-1.56234	0.503	1	Up	0.240348	0.365586
ENSG00000205323.9|SARNP	0.654616	3.15297	0.325292	1	Up	6.88426	10.8386
ENSG00000205482.11|SPDYE18	1.20081	-1.31292	0.146868	1	Up	0.223181	0.516122
ENSG00000205500.8|MAPRE3-AS1	1.97346	-2.01868	0.0456519	1	Up	0.0858387	0.344081
ENSG00000205704.8|SMIM45	1.20002	-0.13548	0.115978	1	Up	0.5322	1.22579
ENSG00000205707.11|ETFRF1	0.808684	0.281047	0.279364	1	Up	0.858387	1.50535
ENSG00000205754.13|SLCO1B7	1.82929	-0.786452	0.0224924	0.93931	Up	0.240348	0.860203
ENSG00000205809.11|KLRC2	7.08915	-2.39321	0.00100641	0.0768855	Up	0	0.322576
ENSG00000205810.9|KLRC3	1.56173	-2.28312	0.146765	1	Up	0.0858387	0.258061
ENSG00000205853.12|RFPL3S	1.22471	-1.02255	0.145296	1	Up	0.274684	0.645152
ENSG00000205923.3|CEMP1	1.23482	-0.35571	0.10529	1	Up	0.446361	1.05375
ENSG00000206527.10|HACD2	0.621465	5.77989	0.344528	1	Up	43.2627	66.5582
ENSG00000206597.1|SNORA57	0.714024	1.00436	0.317397	1	Up	1.49359	2.45158
ENSG00000206754.1|SNORD101	0.734689	-1.40078	0.416921	1	Up	0.257516	0.430101
ENSG00000206937.1|SNORA70B	1.30134	-2.43497	0.23879	1	Up	0.0858387	0.215051
ENSG00000206952.3|SNORA50A	0.930024	-0.975658	0.280417	1	Up	0.326187	0.623647
ENSG00000207175.1|RNU1-67P	1.78223	-2.14511	0.0910982	1	Up	0.0858387	0.301071
ENSG00000207205.1|RNVU1-15	0.606852	-2.11013	0.63922	1	Up	0.15451	0.236556
ENSG00000207217.1|SNORA80D	0.845641	-1.98747	0.465039	1	Up	0.15451	0.279566
ENSG00000207221.1|SNORA70E	1.04482	-2.36528	0.352672	1	Up	0.103006	0.215051
ENSG00000207484.1|Y_RNA	0.898366	-2.10274	0.431875	1	Up	0.137342	0.258061
ENSG00000207547.1|MIR25	0.642408	-1.36707	0.488687	1	Up	0.274684	0.430101
ENSG00000207561.1|MIR635	1.37793	-1.4186	0.128197	1	Up	0.188845	0.494617
ENSG00000207757.1|MIR93	2.19321	-2.13756	0.0297218	1	Up	0.0686709	0.322576
ENSG00000208892.1|SNORA49	1.04482	-2.36528	0.352672	1	Up	0.103006	0.215051
ENSG00000209582.1|SNORA48	1.3813	0.601275	0.0561185	1	Up	0.824051	2.15051
ENSG00000211448.14|DIO2	0.603914	1.52014	0.379977	1	Up	2.24897	3.41931
ENSG00000211683.3|ENSG00000211683	1.55645	-1.71191	0.104627	1	Up	0.137342	0.408596
ENSG00000212123.4|PRR22	0.677223	0.309672	0.353019	1	Up	0.927058	1.48385
ENSG00000212124.2|TAS2R19	1.78318	-1.40748	0.0490758	1	Up	0.15451	0.537627
ENSG00000212125.2|TAS2R15P	0.606852	-2.11013	0.63922	1	Up	0.15451	0.236556
ENSG00000212163.6|SNORD91A	0.939103	-1.47082	0.348276	1	Up	0.223181	0.430101
ENSG00000212195.2|U3	1.06886	0.880359	0.135254	1	Up	1.16741	2.45158
ENSG00000212283.1|SNORD89	1.23946	-1.62883	0.199929	1	Up	0.171677	0.408596
ENSG00000212464.1|SNORA12	2.2934	-1.79382	0.0191124	0.835571	Up	0.0858387	0.430101
ENSG00000212493.1|SNORD19	1.83063	-1.52701	0.0447917	1	Up	0.137342	0.494617
ENSG00000212529.1|ENSG00000212529	0.857399	-1.73099	0.394949	1	Up	0.188845	0.344081
ENSG00000212534.1|SNORD70	0.90219	-1.59512	0.369464	1	Up	0.206013	0.387091
ENSG00000212719.15|LINC02693	0.600422	2.96929	0.36682	1	Up	6.19755	9.39772
ENSG00000212789.4|ST13P5	0.666173	-1.83353	0.521385	1	Up	0.188845	0.301071
ENSG00000212802.4|RPL15P3	0.594193	4.18544	0.368335	1	Up	14.4724	21.8492
ENSG00000213036.3|ENSG00000213036	0.679615	0.203346	0.359247	1	Up	0.858387	1.37632
ENSG00000213096.11|ZNF254	1.21798	0.333616	0.0938964	1	Up	0.738213	1.72041
ENSG00000213120.3|LIN28AP1	1.16192	-1.67596	0.232646	1	Up	0.171677	0.387091
ENSG00000213131.3|YWHAZP4	0.845641	-1.98747	0.465039	1	Up	0.15451	0.279566
ENSG00000213160.10|KLHL23	0.613701	3.20838	0.356731	1	Up	7.27912	11.1396
ENSG00000213222.3|TOMM40P4	0.692456	-1.26032	0.413309	1	Up	0.291851	0.473112
ENSG00000213236.3|YWHAZP2	1.5861	-1.86045	0.101169	1	Up	0.120174	0.365586
ENSG00000213250.5|RBMS2P1	1.19773	0.924603	0.0918681	1	Up	1.13307	2.60211
ENSG00000213260.3|YWHAZP5	1.46285	-1.62271	0.12613	1	Up	0.15451	0.430101
ENSG00000213261.3|EEF1B2P6	0.626866	0.0860628	0.400306	1	Up	0.806884	1.24729
ENSG00000213280.2|ENSG00000213280	1.21765	-1.92275	0.21179	1	Up	0.137342	0.322576
ENSG00000213281.5|NRAS	0.712185	5.40849	0.279561	1	Up	32.1723	52.7089
ENSG00000213383.2|ENSG00000213383	0.797716	-0.796961	0.303322	1	Up	0.394858	0.688162
ENSG00000213413.3|PVRIG	2.85346	-2.00426	0.0144137	0.672159	Up	0.0515032	0.387091
ENSG00000213433.5|RPLP1P6	0.963166	-2.22804	0.394643	1	Up	0.120174	0.236556
ENSG00000213509.4|PPIAP16	0.944277	-1.6822	0.343208	1	Up	0.188845	0.365586
ENSG00000213539.4|YBX1P6	1.30134	-2.43497	0.23879	1	Up	0.0858387	0.215051
ENSG00000213569.4|GTF3C6P2	2.74238	-1.73604	0.00585897	0.317548	Up	0.0686709	0.473112
ENSG00000213598.4|ENSG00000213598	0.871468	-1.32353	0.293949	1	Up	0.257516	0.473112
ENSG00000213609.3|RPL7AP50	2.03688	-1.74897	0.034945	1	Up	0.103006	0.430101
ENSG00000213639.11|PPP1CB	0.635132	7.43692	0.333259	1	Up	135.711	210.771
ENSG00000213648.11|SULT1A4	1.35351	2.76031	0.0450961	1	Up	3.79407	9.69879
ENSG00000213706.2|RHOG2P	1.38927	-1.66973	0.14827	1	Up	0.15451	0.408596
ENSG00000213713.3|PIGCP1	1.67773	-0.895578	0.0394505	1	Up	0.240348	0.774183
ENSG00000213717.3|ENSG00000213717	2.49341	-2.26724	0.0493358	1	Up	0.0515032	0.301071
ENSG00000213741.11|RPS29	0.696291	7.12957	0.289267	1	Up	106.852	173.137
ENSG00000213786.3|NHP2P2	0.654845	-0.661956	0.416821	1	Up	0.463529	0.731172
ENSG00000213799.13|ZNF845	0.612071	4.45364	0.35368	1	Up	17.3051	26.4512
ENSG00000213809.9|KLRK1	1.31643	-1.14125	0.114552	1	Up	0.240348	0.602142
ENSG00000213839.4|TMX2P1	1.5296	-0.585165	0.056867	1	Up	0.326187	0.946223
ENSG00000213854.3|CNN2P6	0.606852	-2.11013	0.63922	1	Up	0.15451	0.236556
ENSG00000213856.3|VDAC1P2	0.610644	-1.22979	0.477216	1	Up	0.309019	0.473112
ENSG00000213862.4|RPL7AP62	1.57532	0.447503	0.0322658	1	Up	0.669542	1.99997
ENSG00000213901.11|SLC23A3	1.93959	-1.03037	0.025952	1	Up	0.188845	0.731172
ENSG00000213920.9|MDP1	0.730543	1.50675	0.291978	1	Up	2.11163	3.50533
ENSG00000214114.9|MYCBP	0.661974	2.99046	0.321094	1	Up	6.12888	9.69879
ENSG00000214188.9|ST7-OT4	0.769119	0.971313	0.275584	1	Up	1.42492	2.43007
ENSG00000214194.9|SMIM30	0.878194	3.44924	0.186944	1	Up	7.67398	14.1073
ENSG00000214222.2|TUBBP2	0.759697	-1.47651	0.393996	1	Up	0.240348	0.408596
ENSG00000214269.3|LGMNP1	0.731182	-2.04757	0.545915	1	Up	0.15451	0.258061
ENSG00000214289.2|RPL39P5	0.820248	-1.64107	0.421156	1	Up	0.206013	0.365586
ENSG00000214318.3|ATP5MC1P6	1.24636	0.774865	0.0819761	1	Up	0.995729	2.36556
ENSG00000214331.9|PDPR2P	2.44924	2.19446	0.000565696	0.0508535	Up	1.40775	7.69882
ENSG00000214432.9|VPS33B-DT	0.640923	-1.73736	0.545468	1	Up	0.206013	0.322576
ENSG00000214435.9|AS3MT	0.79121	-0.634388	0.32241	1	Up	0.446361	0.774183
ENSG00000214535.3|RPS15AP1	0.845641	-1.98747	0.465039	1	Up	0.15451	0.279566
ENSG00000214688.6|C10orf105	1.80382	-1.90894	0.0638717	1	Up	0.103006	0.365586
ENSG00000214770.3|ENSG00000214770	1.22803	0.687213	0.0862003	1	Up	0.944225	2.21502
ENSG00000214820.3|MPRIPP1	1.67619	-2.21254	0.11546	1	Up	0.0858387	0.279566
ENSG00000214822.9|KRT16P3	1.30701	0.519705	0.0712623	1	Up	0.806884	1.99997
ENSG00000214827.11|MTCP1	0.65903	0.559378	0.356159	1	Up	1.1159	1.76342
ENSG00000214870.11|LINC02981	0.676858	-2.37342	0.580436	1	Up	0.120174	0.193546
ENSG00000214946.15|TBC1D26	2.00628	0.699428	0.00629707	0.337209	Up	0.635206	2.5591
ENSG00000214973.3|CHCHD3P3	0.695835	-1.93658	0.573302	1	Up	0.171677	0.279566
ENSG00000215032.2|GNL3LP1	1.70004	-1.61661	0.074136	1	Up	0.137342	0.451606
ENSG00000215086.2|NPM1P24	1.01283	-2.04034	0.361697	1	Up	0.137342	0.279566
ENSG00000215089.3|KRT18P11	0.894575	-2.44332	0.438083	1	Up	0.103006	0.193546
ENSG00000215115.7|CXorf49	0.637973	-2.23579	0.612094	1	Up	0.137342	0.215051
ENSG00000215210.3|RBMXP2	1.99643	-1.25513	0.0269514	1	Up	0.15451	0.623647
ENSG00000215269.6|GAGE12G	1.34868	-0.333098	0.077138	1	Up	0.429193	1.09676
ENSG00000215349.2|MRPL3P1	1.54424	0.529343	0.0328463	1	Up	0.721045	2.1075
ENSG00000215417.13|MIR17HG	0.809951	2.17749	0.231947	1	Up	3.26187	5.72035
ENSG00000215481.9|BCRP3	1.40678	-1.97334	0.14853	1	Up	0.120174	0.322576
ENSG00000215572.2|ESRRAP1	0.774036	-2.16781	0.514813	1	Up	0.137342	0.236556
ENSG00000215808.4|LINC01139	0.792291	-0.0756322	0.303985	1	Up	0.669542	1.16127
ENSG00000216588.9|IGSF23	0.731182	-2.04757	0.545915	1	Up	0.15451	0.258061
ENSG00000216613.2|ENSG00000216613	1.01283	-2.04034	0.361697	1	Up	0.137342	0.279566
ENSG00000216657.1|GLRX3P2	0.786632	-0.926025	0.37369	1	Up	0.360522	0.623647
ENSG00000217416.4|ISCA1P1	1.47891	-1.76192	0.124578	1	Up	0.137342	0.387091
ENSG00000217512.1|ENSG00000217512	0.593947	-0.598981	0.472999	1	Up	0.497864	0.752677
ENSG00000217576.7|ENSG00000217576	0.84331	0.38414	0.240305	1	Up	0.90989	1.63439
ENSG00000217702.3|ENSG00000217702	1.35451	-0.635441	0.0915427	1	Up	0.343355	0.881708
ENSG00000217950.4|NOC2LP2	1.87393	-2.349	0.083497	1	Up	0.0686709	0.258061
ENSG00000218027.2|ENSG00000218027	2.77151	-2.06581	0.0182584	0.806107	Up	0.0515032	0.365586
ENSG00000218283.2|MORF4L1P1	0.614025	3.25198	0.354317	1	Up	7.5023	11.4837
ENSG00000218418.2|ENSG00000218418	0.814517	0.929424	0.242359	1	Up	1.35625	2.38706
ENSG00000218424.2|NDUFS5P1	0.606852	-2.11013	0.63922	1	Up	0.15451	0.236556
ENSG00000218537.1|MIF-AS1	0.779795	1.6379	0.258621	1	Up	2.26614	3.89242
ENSG00000218890.1|NUFIP1P1	0.606852	-2.11013	0.63922	1	Up	0.15451	0.236556
ENSG00000218893.1|SUMO2P12	1.52572	-2.08796	0.119582	1	Up	0.103006	0.301071
ENSG00000219410.6|ENSG00000219410	1.44982	-1.49567	0.127301	1	Up	0.171677	0.473112
ENSG00000219747.1|RPL32P16	0.613519	0.676697	0.391545	1	Up	1.23608	1.89245
ENSG00000220154.2|ENSG00000220154	0.993103	-1.77489	0.315121	1	Up	0.171677	0.344081
ENSG00000220323.5|H2BC19P	0.68216	-1.51882	0.445397	1	Up	0.240348	0.387091
ENSG00000220349.4|ENSG00000220349	0.606852	-2.11013	0.63922	1	Up	0.15451	0.236556
ENSG00000220472.1|ENSG00000220472	0.598168	1.98616	0.382616	1	Up	3.12453	4.73112
ENSG00000220515.2|PGAM1P10	0.827102	-2.299	0.479207	1	Up	0.120174	0.215051
ENSG00000220583.1|RPL35P2	0.731182	-2.04757	0.545915	1	Up	0.15451	0.258061
ENSG00000220793.5|RPL21P119	0.772753	-0.0178954	0.307019	1	Up	0.703877	1.20428
ENSG00000220842.6|RPL21P16	0.767274	1.58622	0.260039	1	Up	2.19747	3.74188
ENSG00000220867.1|HSPE1P26	1.67619	-2.21254	0.11546	1	Up	0.0858387	0.279566
ENSG00000221063.3|MIR1296	2.27291	-2.41826	0.083497	1	Up	0.0515032	0.258061
ENSG00000221230.1|MIR548L	1.04482	-2.36528	0.352672	1	Up	0.103006	0.215051
ENSG00000221520.1|MIR1285-1	1.04482	-2.36528	0.352672	1	Up	0.103006	0.215051
ENSG00000221819.6|GAS8-AS1	7.70213	-1.86765	7.44607e-05	0.0122553	Up	0	0.494617
ENSG00000221845.4|LINC02902	0.633241	2.62938	0.346378	1	Up	4.82413	7.48376
ENSG00000221886.4|ZBED8	0.827464	2.25484	0.223514	1	Up	3.41638	6.06443
ENSG00000222145.1|SNORA73	1.88101	-2.08057	0.0572733	1	Up	0.0858387	0.322576
ENSG00000222328.1|RNU2-2P	0.811515	5.53706	0.218405	1	Up	33.6831	59.1174
ENSG00000223188.1|Y_RNA	0.900656	-1.8269	0.366588	1	Up	0.171677	0.322576
ENSG00000223198.1|RNU2-22P	0.801877	-1.88075	0.426125	1	Up	0.171677	0.301071
ENSG00000223356.1|ENSG00000223356	0.707483	-0.237035	0.364258	1	Up	0.618038	1.01074
ENSG00000223373.1|ENSG00000223373	2.27291	-2.41826	0.083497	1	Up	0.0515032	0.258061
ENSG00000223393.2|ENSG00000223393	0.617263	-0.959487	0.499294	1	Up	0.37769	0.580637
ENSG00000223416.3|RPS26P15	0.678116	-0.75318	0.388873	1	Up	0.429193	0.688162
ENSG00000223476.1|VN1R42P	2.28566	-2.07319	0.023239	0.951491	Up	0.0686709	0.344081
ENSG00000223559.1|ENSG00000223559	1.58504	0.656484	0.0277676	1	Up	0.772548	2.32255
ENSG00000223571.6|DHRSX-IT1	0.606852	-2.11013	0.63922	1	Up	0.15451	0.236556
ENSG00000223653.6|BCL10-AS1	0.685999	0.178878	0.366683	1	Up	0.841219	1.35482
ENSG00000223669.1|ENSG00000223669	1.21765	-1.92275	0.21179	1	Up	0.137342	0.322576
ENSG00000223711.2|ENSG00000223711	1.2662	-0.28263	0.098858	1	Up	0.463529	1.11826
ENSG00000223714.1|LINC02601	0.656213	-0.878123	0.42351	1	Up	0.394858	0.623647
ENSG00000223878.1|PPIAP53	8.6016	-1.04162	7.45e-07	0.000314643	Up	0	0.924718
ENSG00000223984.1|HNRNPRP1	0.736677	-0.774896	0.345195	1	Up	0.412026	0.688162
ENSG00000224016.2|ENSG00000224016	7.08915	-2.39321	0.00100641	0.0768855	Up	0	0.322576
ENSG00000224034.1|LINC02561	1.78318	-1.40748	0.0490758	1	Up	0.15451	0.537627
ENSG00000224046.3|DMTF1-AS1	1.12781	-0.535803	0.142227	1	Up	0.412026	0.903213
ENSG00000224080.1|UBE2FP1	0.640923	-1.73736	0.545468	1	Up	0.206013	0.322576
ENSG00000224094.1|RPS24P8	0.900656	-1.8269	0.366588	1	Up	0.171677	0.322576
ENSG00000224097.5|ENSG00000224097	0.643302	-1.0724	0.467814	1	Up	0.343355	0.537627
ENSG00000224165.8|DNAJC27-AS1	0.870271	0.909525	0.219651	1	Up	1.30475	2.38706
ENSG00000224167.3|LINC01357	1.07291	0.903721	0.123043	1	Up	1.18457	2.49459
ENSG00000224232.1|KCTD5P1	1.87393	-2.349	0.083497	1	Up	0.0686709	0.258061
ENSG00000224251.6|ENSG00000224251	1.01283	-2.04034	0.361697	1	Up	0.137342	0.279566
ENSG00000224316.1|GTF2IP5	1.65575	-0.647877	0.0389199	1	Up	0.291851	0.924718
ENSG00000224324.1|THAP5P1	0.90219	-1.59512	0.369464	1	Up	0.206013	0.387091
ENSG00000224358.1|TMCO1-AS1	0.691976	0.344158	0.346613	1	Up	0.944225	1.52686
ENSG00000224415.1|ENSG00000224415	0.827102	-2.299	0.479207	1	Up	0.120174	0.215051
ENSG00000224437.2|PIGUP1	0.611918	-0.686153	0.447595	1	Up	0.463529	0.709667
ENSG00000224481.4|ENSG00000224481	0.676858	-2.37342	0.580436	1	Up	0.120174	0.193546
ENSG00000224553.1|RPS26P20	0.963166	-2.22804	0.394643	1	Up	0.120174	0.236556
ENSG00000224593.1|ENSG00000224593	0.856547	-0.950617	0.325858	1	Up	0.343355	0.623647
ENSG00000224609.8|FGGY-DT	0.611879	0.770523	0.395792	1	Up	1.32192	2.02148
ENSG00000224677.1|PDIA3P2	1.05699	-0.762795	0.202662	1	Up	0.360522	0.752677
ENSG00000224687.2|RASAL2-AS1	0.63597	-0.398364	0.398232	1	Up	0.566535	0.881708
ENSG00000224689.12|ZNF812P	3.18791	-1.37978	0.000977184	0.0768855	Up	0.0686709	0.645152
ENSG00000224725.3|CEP57L1P1	1.40724	-0.349255	0.0647071	1	Up	0.412026	1.09676
ENSG00000224746.2|ENSG00000224746	1.275	-0.908589	0.117629	1	Up	0.291851	0.709667
ENSG00000224785.1|ENSG00000224785	1.57475	-1.41304	0.0817032	1	Up	0.171677	0.516122
ENSG00000224864.4|ENSG00000224864	0.833279	-1.43535	0.348276	1	Up	0.240348	0.430101
ENSG00000224892.6|RPS4XP16	0.73337	-1.68845	0.479616	1	Up	0.206013	0.344081
ENSG00000224895.1|VPS26BP1	1.55401	-1.30233	0.0847783	1	Up	0.188845	0.559132
ENSG00000224950.2|ENSG00000224950	0.97875	-0.946192	0.254857	1	Up	0.326187	0.645152
ENSG00000224967.1|ENSG00000224967	0.827102	-2.299	0.479207	1	Up	0.120174	0.215051
ENSG00000224977.2|RC3H1-DT	0.637973	-2.23579	0.612094	1	Up	0.137342	0.215051
ENSG00000224984.1|ENSG00000224984	0.786632	-0.926025	0.37369	1	Up	0.360522	0.623647
ENSG00000225022.1|UBE2D3P1	0.704939	-0.850578	0.389778	1	Up	0.394858	0.645152
ENSG00000225062.2|CATIP-AS1	0.674459	-1.19492	0.432544	1	Up	0.309019	0.494617
ENSG00000225087.2|ENSG00000225087	0.599416	0.339863	0.418546	1	Up	0.978561	1.48385
ENSG00000225091.3|SNORA71A	1.58467	0.489989	0.0318073	1	Up	0.686709	2.06449
ENSG00000225131.2|PSME2P2	1.22709	-0.470975	0.111969	1	Up	0.412026	0.967728
ENSG00000225159.1|NPM1P39	0.692456	-1.26032	0.413309	1	Up	0.291851	0.473112
ENSG00000225259.4|ST13P6	1.28031	-0.754756	0.119107	1	Up	0.326187	0.795688
ENSG00000225349.2|ANKRD49P2	0.637973	-2.23579	0.612094	1	Up	0.137342	0.215051
ENSG00000225402.1|ENSG00000225402	0.898366	-2.10274	0.431875	1	Up	0.137342	0.258061
ENSG00000225439.4|BOLA3-DT	0.731182	-2.04757	0.545915	1	Up	0.15451	0.258061
ENSG00000225462.1|FDPSP1	0.640923	-1.73736	0.545468	1	Up	0.206013	0.322576
ENSG00000225492.7|GBP1P1	1.19247	0.0283614	0.110654	1	Up	0.600871	1.37632
ENSG00000225506.2|CYP4A22-AS1	0.90219	-1.59512	0.369464	1	Up	0.206013	0.387091
ENSG00000225548.7|LINC01980	0.646151	1.10314	0.361201	1	Up	1.6481	2.58061
ENSG00000225573.4|RPL35P5	0.876011	-1.15594	0.301975	1	Up	0.291851	0.537627
ENSG00000225578.1|NCBP2-AS1	1.05331	-1.50723	0.283853	1	Up	0.206013	0.430101
ENSG00000225591.2|ENSG00000225591	0.676858	-2.37342	0.580436	1	Up	0.120174	0.193546
ENSG00000225606.1|ENSG00000225606	0.898366	-2.10274	0.431875	1	Up	0.137342	0.258061
ENSG00000225695.1|HNRNPA1P35	0.691034	-0.801055	0.374041	1	Up	0.412026	0.666657
ENSG00000225742.6|LINC02036	0.907341	-0.116279	0.23149	1	Up	0.618038	1.16127
ENSG00000225790.3|ENSG00000225790	1.0875	-2.16024	0.324544	1	Up	0.120174	0.258061
ENSG00000225806.8|ENSG00000225806	0.625191	-0.53512	0.454799	1	Up	0.515032	0.795688
ENSG00000225864.1|ENSG00000225864	2.1395	-1.47839	0.0199098	0.856468	Up	0.120174	0.537627
ENSG00000225871.2|ENSG00000225871	1.07588	-1.38979	0.21793	1	Up	0.223181	0.473112
ENSG00000225889.10|ENSG00000225889	0.630955	0.406638	0.388095	1	Up	1.0129	1.56987
ENSG00000226007.3|FAM88F	1.12332	-1.46513	0.248713	1	Up	0.206013	0.451606
ENSG00000226026.7|RWDD3-DT	1.1397	-1.35086	0.167446	1	Up	0.223181	0.494617
ENSG00000226045.1|ENSG00000226045	0.963166	-2.22804	0.394643	1	Up	0.120174	0.236556
ENSG00000226051.10|ZNF503-AS1	0.685742	-0.03614	0.356511	1	Up	0.721045	1.16127
ENSG00000226124.10|FTCDNL1	0.693659	2.33463	0.303586	1	Up	3.8284	6.19346
ENSG00000226200.7|SGMS1-AS1	0.594402	1.15853	0.390405	1	Up	1.75111	2.64512
ENSG00000226221.1|RPL26P19	1.38434	1.716	0.0457814	1	Up	1.80261	4.70961
ENSG00000226238.1|ENSG00000226238	0.951684	-1.92966	0.335879	1	Up	0.15451	0.301071
ENSG00000226253.1|MRPL35P3	1.21765	-1.92275	0.21179	1	Up	0.137342	0.322576
ENSG00000226259.11|GTF2H2B	3.49175	-0.372709	7.08666e-05	0.0122553	Up	0.120174	1.37632
ENSG00000226266.8|ENSG00000226266	0.865537	-0.181148	0.249307	1	Up	0.600871	1.09676
ENSG00000226348.1|VN2R10P	0.764952	-1.78139	0.454082	1	Up	0.188845	0.322576
ENSG00000226455.1|ENSG00000226455	0.827102	-2.299	0.479207	1	Up	0.120174	0.215051
ENSG00000226520.1|KIRREL1-IT1	0.859732	-0.352336	0.281613	1	Up	0.5322	0.967728
ENSG00000226648.2|PLCG1-AS1	0.883721	0.560252	0.225565	1	Up	1.0129	1.87094
ENSG00000226666.1|HSPA9P1	1.31009	-1.86721	0.177284	1	Up	0.137342	0.344081
ENSG00000226763.5|SRRM5	0.907711	0.0985297	0.216315	1	Up	0.721045	1.35482
ENSG00000226801.2|OSTCP8	0.925256	-0.60729	0.244179	1	Up	0.429193	0.817193
ENSG00000227008.2|RPS24P19	1.16192	-1.67596	0.232646	1	Up	0.171677	0.387091
ENSG00000227083.1|ENSG00000227083	1.46285	-1.62271	0.12613	1	Up	0.15451	0.430101
ENSG00000227110.7|LMCD1-AS1	0.753838	0.131098	0.312343	1	Up	0.789716	1.33331
ENSG00000227238.1|TTC39DP	1.39697	-1.81365	0.14853	1	Up	0.137342	0.365586
ENSG00000227400.2|ENSG00000227400	1.47891	-1.76192	0.124578	1	Up	0.137342	0.387091
ENSG00000227471.9|AKR1B15	1.02857	1.51137	0.133373	1	Up	1.85412	3.78489
ENSG00000227477.2|STK4-DT	1.59553	-0.953303	0.0497057	1	Up	0.240348	0.731172
ENSG00000227615.1|ENSG00000227615	0.755501	2.88648	0.25925	1	Up	5.47651	9.24718
ENSG00000227634.3|LINC01714	0.654845	-0.661956	0.416821	1	Up	0.463529	0.731172
ENSG00000227666.1|CYCSP24	1.41967	-2.15268	0.183672	1	Up	0.103006	0.279566
ENSG00000227694.1|RPL23AP74	2.74238	-1.73604	0.00585897	0.317548	Up	0.0686709	0.473112
ENSG00000227773.1|ASH1L-IT1	0.932349	-1.12269	0.271828	1	Up	0.291851	0.559132
ENSG00000227850.1|SEPTIN2P1	1.28256	-0.683553	0.119726	1	Up	0.343355	0.838698
ENSG00000227868.7|TEX46	0.73337	-1.68845	0.479616	1	Up	0.206013	0.344081
ENSG00000227906.10|SNAP25-AS1	0.967087	-0.695174	0.216737	1	Up	0.394858	0.774183
ENSG00000227962.1|ENSG00000227962	1.56173	-2.28312	0.146765	1	Up	0.0858387	0.258061
ENSG00000227964.1|LINC01429	1.98839	-2.27518	0.06403	1	Up	0.0686709	0.279566
ENSG00000228057.1|SEC63P1	1.04482	-2.36528	0.352672	1	Up	0.103006	0.215051
ENSG00000228063.4|LYPLAL1-DT	0.894575	-2.44332	0.438083	1	Up	0.103006	0.193546
ENSG00000228115.1|ENSG00000228115	1.41967	-2.15268	0.183672	1	Up	0.103006	0.279566
ENSG00000228158.2|TLE1P1	2.17366	-1.65107	0.0237107	0.954568	Up	0.103006	0.473112
ENSG00000228196.1|PTPN2P1	1.18088	-2.29105	0.283653	1	Up	0.103006	0.236556
ENSG00000228201.1|ENSG00000228201	1.0875	-2.16024	0.324544	1	Up	0.120174	0.258061
ENSG00000228212.1|OFD1P17	1.52572	-2.08796	0.119582	1	Up	0.103006	0.301071
ENSG00000228218.1|ATF4P3	0.881993	-0.0568927	0.237285	1	Up	0.652374	1.20428
ENSG00000228283.3|KATNBL1P6	1.68275	-1.09864	0.0598362	1	Up	0.206013	0.666657
ENSG00000228397.3|LINC01635	0.845641	-1.98747	0.465039	1	Up	0.15451	0.279566
ENSG00000228450.2|NLRP7P1	0.692456	-1.26032	0.413309	1	Up	0.291851	0.473112
ENSG00000228519.3|RANBP1P1	0.629725	-1.01484	0.483994	1	Up	0.360522	0.559132
ENSG00000228549.5|ENSG00000228549	2.96848	-1.27076	0.001642	0.108101	Up	0.0858387	0.688162
ENSG00000228589.3|SPCS2P4	0.720784	1.99606	0.287004	1	Up	2.98719	4.92466
ENSG00000228596.1|ENSG00000228596	0.676858	-2.37342	0.580436	1	Up	0.120174	0.193546
ENSG00000228797.2|FAM207BP	3.01829	-0.440554	0.000422388	0.0420211	Up	0.15451	1.2688
ENSG00000228817.4|BACH1-IT2	0.935284	-1.28633	0.261464	1	Up	0.257516	0.494617
ENSG00000228818.1|ENSG00000228818	1.04482	-2.36528	0.352672	1	Up	0.103006	0.215051
ENSG00000228824.8|MIR4500HG	0.795995	0.244987	0.283729	1	Up	0.841219	1.46234
ENSG00000228950.1|ENSG00000228950	1.52572	-2.08796	0.119582	1	Up	0.103006	0.301071
ENSG00000229017.7|LINC01277	7.35041	-2.17386	0.000290613	0.0322034	Up	0	0.387091
ENSG00000229023.1|RAB1AP1	1.63003	-1.6635	0.0880012	1	Up	0.137342	0.430101
ENSG00000229054.1|RPS29P14	1.18088	-2.29105	0.283653	1	Up	0.103006	0.236556
ENSG00000229124.8|VIM-AS1	0.970058	-1.35626	0.2718	1	Up	0.240348	0.473112
ENSG00000229132.2|EIF4A1P10	0.671039	2.82533	0.31521	1	Up	5.44217	8.66654
ENSG00000229196.4|LINC03008	1.14291	-1.82027	0.241983	1	Up	0.15451	0.344081
ENSG00000229204.3|PTGES3P3	1.19993	0.110922	0.105747	1	Up	0.635206	1.46234
ENSG00000229235.1|RPL37P18	0.78092	-0.749187	0.318503	1	Up	0.412026	0.709667
ENSG00000229243.2|LINC01981	2.49341	-2.26724	0.0493358	1	Up	0.0515032	0.301071
ENSG00000229261.1|ENSG00000229261	1.43905	-1.37884	0.111592	1	Up	0.188845	0.516122
ENSG00000229325.1|ACAP2-IT1	0.962743	-1.18495	0.252505	1	Up	0.274684	0.537627
ENSG00000229368.1|ENSG00000229368	7.57154	-1.98268	0.000125561	0.0167295	Up	0	0.451606
ENSG00000229419.1|RALGAPA1P1	0.621064	3.62821	0.349569	1	Up	9.71694	14.946
ENSG00000229447.2|ENSG00000229447	0.841959	-0.770857	0.278896	1	Up	0.394858	0.709667
ENSG00000229473.2|RGS17P1	1.07998	-1.72462	0.270771	1	Up	0.171677	0.365586
ENSG00000229498.1|ENSG00000229498	1.30134	-2.43497	0.23879	1	Up	0.0858387	0.215051
ENSG00000229525.1|DNPEP-AS1	0.794199	-1.12752	0.354733	1	Up	0.309019	0.537627
ENSG00000229567.1|ENSG00000229567	0.900656	-1.8269	0.366588	1	Up	0.171677	0.322576
ENSG00000229587.2|ENSG00000229587	0.737046	-0.614707	0.361157	1	Up	0.463529	0.774183
ENSG00000229605.5|RPL21P93	0.857399	-1.73099	0.394949	1	Up	0.188845	0.344081
ENSG00000229644.6|NAMPTP1	0.732461	3.74399	0.2707	1	Up	10.0431	16.6879
ENSG00000229666.2|MAST4-AS1	0.904758	-1.06301	0.290499	1	Up	0.309019	0.580637
ENSG00000229672.3|ENSG00000229672	0.779187	-1.29156	0.351957	1	Up	0.274684	0.473112
ENSG00000229794.2|MTCYBP32	0.637973	-2.23579	0.612094	1	Up	0.137342	0.215051
ENSG00000229867.2|STEAP3-AS1	0.99805	-0.865364	0.226132	1	Up	0.343355	0.688162
ENSG00000229893.2|TAX1BP1-AS1	7.18159	-2.31645	0.000530405	0.0478733	Up	0	0.344081
ENSG00000229917.2|RPL7P46	1.317	-1.04898	0.115723	1	Up	0.257516	0.645152
ENSG00000229944.3|EIF4EP2	0.590899	1.63739	0.394528	1	Up	2.45499	3.69887
ENSG00000229951.6|FOSL2-AS1	0.675684	0.114597	0.366382	1	Up	0.806884	1.2903
ENSG00000229955.1|ENSG00000229955	0.637152	-0.240051	0.41793	1	Up	0.635206	0.989233
ENSG00000230063.1|ENSG00000230063	0.932349	-1.12269	0.271828	1	Up	0.291851	0.559132
ENSG00000230076.1|RPL10P6	0.876011	-1.15594	0.301975	1	Up	0.291851	0.537627
ENSG00000230316.8|FEZF1-AS1	0.736677	-0.774896	0.345195	1	Up	0.412026	0.688162
ENSG00000230325.1|ENSG00000230325	0.63597	-0.398364	0.398232	1	Up	0.566535	0.881708
ENSG00000230337.3|EXOSC10-AS1	2.37254	-2.01147	0.0182584	0.806107	Up	0.0686709	0.365586
ENSG00000230397.1|SPTLC1P1	1.40678	-1.97334	0.14853	1	Up	0.120174	0.322576
ENSG00000230409.3|TCEA1P2	0.725851	3.24605	0.276943	1	Up	7.12461	11.7848
ENSG00000230470.1|ENSG00000230470	1.41967	-2.15268	0.183672	1	Up	0.103006	0.279566
ENSG00000230498.3|ENSG00000230498	2.01976	-1.56516	0.0281231	1	Up	0.120174	0.494617
ENSG00000230533.5|LINC03004	0.891364	-0.333002	0.264252	1	Up	0.5322	0.989233
ENSG00000230550.2|ERLNC1	1.16979	0.0132597	0.117192	1	Up	0.600871	1.35482
ENSG00000230565.1|ZNF32-AS2	1.00911	-1.42976	0.307713	1	Up	0.223181	0.451606
ENSG00000230568.1|SF3A3P1	1.35312	-0.569712	0.092993	1	Up	0.360522	0.924718
ENSG00000230623.8|ENSG00000230623	1.11887	-1.9804	0.253153	1	Up	0.137342	0.301071
ENSG00000230637.2|ENSG00000230637	1.01283	-2.04034	0.361697	1	Up	0.137342	0.279566
ENSG00000230658.2|KLHL7-DT	0.728529	1.61697	0.289705	1	Up	2.28331	3.78489
ENSG00000230679.1|ENO1-AS1	1.56173	-2.28312	0.146765	1	Up	0.0858387	0.258061
ENSG00000230711.2|CTAGE13P	7.42795	-2.10737	0.00021796	0.0262302	Up	0	0.408596
ENSG00000230773.9|ENSG00000230773	1.17734	-1.54464	0.224728	1	Up	0.188845	0.430101
ENSG00000230825.3|LINC03016	1.83063	-1.52701	0.0447917	1	Up	0.137342	0.494617
ENSG00000230849.2|GOT2P2	1.13691	-0.712124	0.170178	1	Up	0.360522	0.795688
ENSG00000230863.3|ENSG00000230863	0.721733	0.0498841	0.324905	1	Up	0.75538	1.24729
ENSG00000230870.2|FBXW11P1	1.16192	-1.67596	0.232646	1	Up	0.171677	0.387091
ENSG00000230896.1|ENSG00000230896	0.990308	-0.741219	0.235741	1	Up	0.37769	0.752677
ENSG00000230897.1|RPS18P12	0.884557	4.19629	0.182293	1	Up	12.8586	23.7416
ENSG00000230914.3|KIF19BP	1.04482	-2.36528	0.352672	1	Up	0.103006	0.215051
ENSG00000231107.2|LINC01508	0.989974	0.720654	0.161034	1	Up	1.08157	2.15051
ENSG00000231167.3|YBX1P2	1.01283	-2.04034	0.361697	1	Up	0.137342	0.279566
ENSG00000231181.1|ENSG00000231181	1.45739	-0.258018	0.0572679	1	Up	0.429193	1.18278
ENSG00000231203.1|KRT8P10	1.56173	-2.28312	0.146765	1	Up	0.0858387	0.258061
ENSG00000231259.5|ANAPC1P2	3.22793	0.927235	2.63054e-05	0.00555492	Up	0.360522	3.3978
ENSG00000231340.1|ACTG1P10	2.94734	1.03598	0.000103864	0.0153967	Up	0.463529	3.59135
ENSG00000231351.2|WBP1P1	0.69964	-1.04101	0.427663	1	Up	0.343355	0.559132
ENSG00000231401.2|ENSG00000231401	1.44982	-1.49567	0.127301	1	Up	0.171677	0.473112
ENSG00000231445.1|TIMM8AP1	1.87393	-2.349	0.083497	1	Up	0.0686709	0.258061
ENSG00000231468.2|PRDX3P2	7.18159	-2.31645	0.000530405	0.0478733	Up	0	0.344081
ENSG00000231500.7|RPS18	3.64134	4.80303	6.01147e-07	0.000258771	Up	4.13742	51.6552
ENSG00000231503.4|PTMAP4	1.09499	-1.28112	0.187314	1	Up	0.240348	0.516122
ENSG00000231583.1|ENSG00000231583	0.820248	-1.64107	0.421156	1	Up	0.206013	0.365586
ENSG00000231650.1|RFESDP1	1.0875	-2.16024	0.324544	1	Up	0.120174	0.258061
ENSG00000231704.7|ENSG00000231704	0.900656	-1.8269	0.366588	1	Up	0.171677	0.322576
ENSG00000231742.6|LINC01273	0.903289	-1.39528	0.307713	1	Up	0.240348	0.451606
ENSG00000231795.1|ITCH-IT1	0.804699	-1.36166	0.371253	1	Up	0.257516	0.451606
ENSG00000231802.1|DNAJB6P3	0.894575	-2.44332	0.438083	1	Up	0.103006	0.193546
ENSG00000231811.4|ENSG00000231811	2.2934	-1.79382	0.0191124	0.835571	Up	0.0858387	0.430101
ENSG00000231822.1|SMC3P1	0.670643	-0.378442	0.374612	1	Up	0.566535	0.903213
ENSG00000231870.4|KRT17P3	8.38539	-1.24465	2.45054e-06	0.000741255	Up	0	0.795688
ENSG00000231940.1|RPS7P3	0.644648	-0.435655	0.386579	1	Up	0.549368	0.860203
ENSG00000231971.6|CT69	0.993103	-1.77489	0.315121	1	Up	0.171677	0.344081
ENSG00000231989.5|PPP1R2B	1.30521	-2.22029	0.228158	1	Up	0.103006	0.258061
ENSG00000232024.2|LSM12P1	0.755471	2.53665	0.260145	1	Up	4.29193	7.24721
ENSG00000232034.1|ENSG00000232034	0.829631	-0.0890496	0.278913	1	Up	0.652374	1.16127
ENSG00000232060.3|SLC4A1APP1	0.928135	-0.842183	0.263542	1	Up	0.360522	0.688162
ENSG00000232077.2|LINC01031	0.731182	-2.04757	0.545915	1	Up	0.15451	0.258061
ENSG00000232110.9|ENSG00000232110	1.30134	-2.43497	0.23879	1	Up	0.0858387	0.215051
ENSG00000232237.5|ASCL5	0.637973	-2.23579	0.612094	1	Up	0.137342	0.215051
ENSG00000232284.9|GNG12-AS1	0.747967	-0.252074	0.333635	1	Up	0.600871	1.01074
ENSG00000232328.3|ENSG00000232328	1.275	-0.908589	0.117629	1	Up	0.291851	0.709667
ENSG00000232346.1|ENSG00000232346	1.20659	0.189025	0.106878	1	Up	0.669542	1.54837
ENSG00000232383.1|ENSG00000232383	0.590711	0.497469	0.413964	1	Up	1.09874	1.65589
ENSG00000232388.5|SMIM26	0.743608	2.04266	0.274345	1	Up	3.05586	5.11821
ENSG00000232479.2|KRT8P52	1.27031	-0.180923	0.100711	1	Up	0.497864	1.20428
ENSG00000232486.1|DEPDC1P2	0.852182	-0.546527	0.270547	1	Up	0.463529	0.838698
ENSG00000232508.1|MRPL45P1	1.07588	-1.38979	0.21793	1	Up	0.223181	0.473112
ENSG00000232553.3|CLK2P1	0.806118	-0.980148	0.356891	1	Up	0.343355	0.602142
ENSG00000232568.2|RPL23AP35	2.49341	-2.26724	0.0493358	1	Up	0.0515032	0.301071
ENSG00000232618.2|HIVEP2-DT	0.962566	-0.161042	0.199722	1	Up	0.583703	1.13977
ENSG00000232633.4|ENSG00000232633	1.31009	-1.86721	0.177284	1	Up	0.137342	0.344081
ENSG00000232653.9|GOLGA8N	0.979727	-1.55054	0.323905	1	Up	0.206013	0.408596
ENSG00000232677.11|LINC00665	0.906346	-0.565286	0.238889	1	Up	0.446361	0.838698
ENSG00000232807.2|ENSG00000232807	1.16192	-1.67596	0.232646	1	Up	0.171677	0.387091
ENSG00000232818.2|RPS2P32	0.661107	-1.44095	0.467852	1	Up	0.257516	0.408596
ENSG00000232859.10|LYRM9	0.755791	0.573493	0.28934	1	Up	1.08157	1.82793
ENSG00000232907.9|DLGAP4-AS1	0.827102	-2.299	0.479207	1	Up	0.120174	0.215051
ENSG00000232946.1|RPL35AP20	0.759697	-1.47651	0.393996	1	Up	0.240348	0.408596
ENSG00000233024.7|NPIPA9	0.616026	4.27671	0.350605	1	Up	15.2793	23.419
ENSG00000233045.1|RPL15P5	0.993103	-1.77489	0.315121	1	Up	0.171677	0.344081
ENSG00000233072.1|RPS15AP6	0.625191	-0.53512	0.454799	1	Up	0.515032	0.795688
ENSG00000233087.8|RAB6D	1.12556	-1.08542	0.181118	1	Up	0.274684	0.602142
ENSG00000233203.6|DHCR24-DT	1.11887	-1.9804	0.253153	1	Up	0.137342	0.301071
ENSG00000233205.1|WBP1P2	0.676858	-2.37342	0.580436	1	Up	0.120174	0.193546
ENSG00000233401.1|PRKAR1AP1	0.903289	-1.39528	0.307713	1	Up	0.240348	0.451606
ENSG00000233406.5|ENSG00000233406	0.804699	-1.36166	0.371253	1	Up	0.257516	0.451606
ENSG00000233421.5|LINC01783	1.42998	-1.2707	0.113191	1	Up	0.206013	0.559132
ENSG00000233448.2|PMS2P9	3.45212	-0.224439	6.51217e-05	0.0114778	Up	0.137342	1.52686
ENSG00000233593.12|LINC02609	0.655559	0.397106	0.367635	1	Up	0.995729	1.56987
ENSG00000233647.2|NENFP1	1.31412	-1.45945	0.169557	1	Up	0.188845	0.473112
ENSG00000233834.7|MACC1-DT	1.00019	-0.0970161	0.175703	1	Up	0.600871	1.20428
ENSG00000233846.2|SELENOTP1	1.17734	-1.54464	0.224728	1	Up	0.188845	0.430101
ENSG00000233926.2|TLE1-DT	1.79619	-1.26031	0.0459806	1	Up	0.171677	0.602142
ENSG00000234009.1|RPL5P34	1.0875	-2.16024	0.324544	1	Up	0.120174	0.258061
ENSG00000234118.1|RPL13AP6	1.49922	-1.91584	0.122481	1	Up	0.120174	0.344081
ENSG00000234147.4|ENSG00000234147	0.942361	0.0866636	0.197655	1	Up	0.703877	1.35482
ENSG00000234231.4|ANAPC1P4	9.17412	-0.494465	3.22964e-08	2.00812e-05	Up	0	1.37632
ENSG00000234261.6|ENSG00000234261	0.637973	-2.23579	0.612094	1	Up	0.137342	0.215051
ENSG00000234284.7|ZNF879	0.820248	-1.64107	0.421156	1	Up	0.206013	0.365586
ENSG00000234287.1|ENSG00000234287	0.939103	-1.47082	0.348276	1	Up	0.223181	0.430101
ENSG00000234335.1|RPS4XP11	0.894575	-2.44332	0.438083	1	Up	0.103006	0.193546
ENSG00000234337.4|ENSG00000234337	1.14291	-1.82027	0.241983	1	Up	0.15451	0.344081
ENSG00000234352.9|ENSG00000234352	0.801877	-1.88075	0.426125	1	Up	0.171677	0.301071
ENSG00000234476.5|LINC02765	2.06033	-1.95923	0.0365207	1	Up	0.0858387	0.365586
ENSG00000234521.2|ENSG00000234521	0.731182	-2.04757	0.545915	1	Up	0.15451	0.258061
ENSG00000234546.5|LNCTAM34A	0.690251	-0.452969	0.386579	1	Up	0.5322	0.860203
ENSG00000234585.7|CCT6P3	1.56173	-2.28312	0.146765	1	Up	0.0858387	0.258061
ENSG00000234597.2|ENSG00000234597	1.01283	-2.04034	0.361697	1	Up	0.137342	0.279566
ENSG00000234648.1|ENSG00000234648	0.742846	2.3841	0.270801	1	Up	3.87991	6.49453
ENSG00000234690.7|EPCAM-DT	0.608225	-0.456372	0.449741	1	Up	0.549368	0.838698
ENSG00000234694.2|CDC20-DT	0.73257	2.238	0.278927	1	Up	3.51939	5.84938
ENSG00000234699.1|ENSG00000234699	1.308	-2.03311	0.180372	1	Up	0.120174	0.301071
ENSG00000234720.3|ATP5F1AP8	0.727034	-0.30445	0.342597	1	Up	0.583703	0.967728
ENSG00000234742.1|ENSG00000234742	0.979727	-1.55054	0.323905	1	Up	0.206013	0.408596
ENSG00000234764.2|E2F6P1	0.939103	-1.47082	0.348276	1	Up	0.223181	0.430101
ENSG00000234851.4|RPL23AP42	0.594408	3.36612	0.371711	1	Up	8.18901	12.3654
ENSG00000235001.3|EIF4A1P2	1.59963	-1.53288	0.0915827	1	Up	0.15451	0.473112
ENSG00000235008.1|ENSG00000235008	0.870138	-0.0280951	0.2464	1	Up	0.669542	1.22579
ENSG00000235036.4|ENSG00000235036	2.92284	-1.30797	0.00194758	0.121742	Up	0.0858387	0.666657
ENSG00000235044.1|PPIAP3	0.894575	-2.44332	0.438083	1	Up	0.103006	0.193546
ENSG00000235091.2|ENSG00000235091	1.25944	-1.2759	0.128892	1	Up	0.223181	0.537627
ENSG00000235145.2|RPSAP16	0.736677	-0.774896	0.345195	1	Up	0.412026	0.688162
ENSG00000235354.1|RPS29P16	0.637973	-2.23579	0.612094	1	Up	0.137342	0.215051
ENSG00000235454.1|HAUS6P3	0.871929	-0.484793	0.26415	1	Up	0.480697	0.881708
ENSG00000235488.1|JARID2-AS1	1.16192	-1.67596	0.232646	1	Up	0.171677	0.387091
ENSG00000235531.11|MSC-AS1	1.24636	0.774865	0.0819761	1	Up	0.995729	2.36556
ENSG00000235548.1|HEBP2P1	0.695443	0.240426	0.330424	1	Up	0.875554	1.41933
ENSG00000235613.2|NSRP1P1	0.898366	-2.10274	0.431875	1	Up	0.137342	0.258061
ENSG00000235674.2|LDHAP2	0.930024	-0.975658	0.280417	1	Up	0.326187	0.623647
ENSG00000235720.1|GABPAP	1.07246	0.963749	0.127112	1	Up	1.23608	2.60211
ENSG00000236039.3|LINC02889	0.724846	0.311861	0.318877	1	Up	0.90989	1.50535
ENSG00000236047.1|RPL13AP12	0.600218	-1.56234	0.503	1	Up	0.240348	0.365586
ENSG00000236090.2|LDHAP3	0.796547	-0.184073	0.290511	1	Up	0.618038	1.07525
ENSG00000236098.1|ENSG00000236098	1.1397	-1.35086	0.167446	1	Up	0.223181	0.494617
ENSG00000236137.1|CD101-AS1	1.32154	0.115857	0.0743469	1	Up	0.600871	1.50535
ENSG00000236184.1|TCEA1P4	1.31998	-0.408864	0.0816969	1	Up	0.412026	1.03224
ENSG00000236383.9|CCDC200	0.735571	-1.16084	0.391806	1	Up	0.309019	0.516122
ENSG00000236447.2|ATG10-IT1	0.871929	-0.484793	0.26415	1	Up	0.480697	0.881708
ENSG00000236493.2|EIF2S2P3	0.73337	-1.68845	0.479616	1	Up	0.206013	0.344081
ENSG00000236528.3|ENSG00000236528	1.95037	-1.44247	0.0323089	1	Up	0.137342	0.537627
ENSG00000236532.6|LINC01695	1.11887	-1.9804	0.253153	1	Up	0.137342	0.301071
ENSG00000236565.3|HNRNPA3P5	1.53863	-0.899908	0.0586988	1	Up	0.257516	0.752677
ENSG00000236641.2|ENSG00000236641	0.757168	-0.169732	0.317704	1	Up	0.635206	1.07525
ENSG00000236646.1|LAMTOR5P1	1.05331	-1.50723	0.283853	1	Up	0.206013	0.430101
ENSG00000236698.1|EIF1AXP1	1.01995	1.396	0.139717	1	Up	1.71677	3.48382
ENSG00000236699.9|ARHGEF38	0.65366	1.38884	0.342709	1	Up	2.00862	3.16125
ENSG00000236739.3|CLIC4P1	0.871929	-0.484793	0.26415	1	Up	0.480697	0.881708
ENSG00000236844.1|ENSG00000236844	0.865521	-1.51302	0.393996	1	Up	0.223181	0.408596
ENSG00000236914.4|LINC01852	1.98839	-2.27518	0.06403	1	Up	0.0686709	0.279566
ENSG00000236936.1|ENSG00000236936	0.951684	-1.92966	0.335879	1	Up	0.15451	0.301071
ENSG00000237054.9|PRMT5-AS1	1.24735	-1.50145	0.195166	1	Up	0.188845	0.451606
ENSG00000237090.1|MKRN8P	1.62449	-2.02589	0.0967864	1	Up	0.103006	0.322576
ENSG00000237166.4|LINC01792	0.611918	-0.686153	0.447595	1	Up	0.463529	0.709667
ENSG00000237200.1|ZBTB40-IT1	0.865521	-1.51302	0.393996	1	Up	0.223181	0.408596
ENSG00000237248.6|LINC00987	1.29241	-0.317129	0.0909391	1	Up	0.446361	1.09676
ENSG00000237280.1|ENSG00000237280	1.12781	-0.535803	0.142227	1	Up	0.412026	0.903213
ENSG00000237357.2|FAM88E	1.56173	-2.28312	0.146765	1	Up	0.0858387	0.258061
ENSG00000237436.1|CAMTA1-DT	0.764952	-1.78139	0.454082	1	Up	0.188845	0.322576
ENSG00000237605.3|DYRK3-AS1	1.01283	-2.04034	0.361697	1	Up	0.137342	0.279566
ENSG00000237628.2|MTCO2P19	0.898366	-2.10274	0.431875	1	Up	0.137342	0.258061
ENSG00000237685.1|ENSG00000237685	2.37254	-2.01147	0.0182584	0.806107	Up	0.0686709	0.365586
ENSG00000237766.2|GGTA2P	3.07458	-1.83348	0.00281198	0.164343	Up	0.0515032	0.451606
ENSG00000237781.3|ADAMTSL4-AS2	0.734634	0.933014	0.293677	1	Up	1.40775	2.34405
ENSG00000237813.4|ENSG00000237813	0.778269	-0.234022	0.296983	1	Up	0.600871	1.03224
ENSG00000237827.1|RPS15AP29	0.900656	-1.8269	0.366588	1	Up	0.171677	0.322576
ENSG00000237862.3|ENSG00000237862	1.14291	-1.82027	0.241983	1	Up	0.15451	0.344081
ENSG00000237864.1|LINC00322	0.845641	-1.98747	0.465039	1	Up	0.15451	0.279566
ENSG00000237868.1|ENSG00000237868	1.50836	-1.01336	0.0628452	1	Up	0.240348	0.688162
ENSG00000237872.4|POU5F1P4	1.62449	-2.02589	0.0967864	1	Up	0.103006	0.322576
ENSG00000237976.2|RFX5-AS1	0.73337	-1.68845	0.479616	1	Up	0.206013	0.344081
ENSG00000237991.3|RPL35P1	0.707803	0.452189	0.336048	1	Up	1.0129	1.65589
ENSG00000238000.1|PSME2P1	0.925884	0.46221	0.194796	1	Up	0.927058	1.76342
ENSG00000238040.1|SALL4P2	1.21765	-1.92275	0.21179	1	Up	0.137342	0.322576
ENSG00000238058.2|CAMSAP1-DT	0.939517	0.214982	0.199632	1	Up	0.772548	1.48385
ENSG00000238072.1|CDC26P1	1.19475	-0.492271	0.121234	1	Up	0.412026	0.946223
ENSG00000238082.1|NUDCP2	0.827102	-2.299	0.479207	1	Up	0.120174	0.215051
ENSG00000238099.3|LINC01625	2.2934	-1.79382	0.0191124	0.835571	Up	0.0858387	0.430101
ENSG00000238105.8|GOLGA2P5	0.875518	1.82254	0.202274	1	Up	2.47215	4.53757
ENSG00000238141.2|BRWD1-AS1	0.676858	-2.37342	0.580436	1	Up	0.120174	0.193546
ENSG00000238290.1|ERRFI1-DT	0.668445	0.520969	0.355616	1	Up	1.08157	1.72041
ENSG00000238622.1|SNORD97	1.70004	-1.61661	0.074136	1	Up	0.137342	0.451606
ENSG00000238713.1|Y_RNA	1.41967	-2.15268	0.183672	1	Up	0.103006	0.279566
ENSG00000239039.1|SNORD13	1.42998	-1.2707	0.113191	1	Up	0.206013	0.559132
ENSG00000239040.1|Y_RNA	1.01283	-2.04034	0.361697	1	Up	0.137342	0.279566
ENSG00000239224.3|RN7SL546P	1.30134	-2.43497	0.23879	1	Up	0.0858387	0.215051
ENSG00000239351.1|NPM1P29	1.14291	-1.82027	0.241983	1	Up	0.15451	0.344081
ENSG00000239419.3|RN7SL535P	1.36686	-1.10824	0.101443	1	Up	0.240348	0.623647
ENSG00000239455.1|ENSG00000239455	0.676858	-2.37342	0.580436	1	Up	0.120174	0.193546
ENSG00000239521.12|CASTOR3P	0.600218	-1.56234	0.503	1	Up	0.240348	0.365586
ENSG00000239608.1|RUVBL1-AS1	0.66952	-0.930399	0.459963	1	Up	0.37769	0.602142
ENSG00000239920.2|ENSG00000239920	1.13619	-0.474423	0.141868	1	Up	0.429193	0.946223
ENSG00000239932.3|RN7SL606P	0.759697	-1.47651	0.393996	1	Up	0.240348	0.408596
ENSG00000240005.7|STIM2-AS1	1.30521	-2.22029	0.228158	1	Up	0.103006	0.258061
ENSG00000240036.4|ENSG00000240036	0.801877	-1.88075	0.426125	1	Up	0.171677	0.301071
ENSG00000240065.8|PSMB9	0.689755	-0.172637	0.364792	1	Up	0.652374	1.05375
ENSG00000240132.1|ETF1P2	0.774036	-2.16781	0.514813	1	Up	0.137342	0.236556
ENSG00000240204.3|SMKR1	0.600218	-1.56234	0.503	1	Up	0.240348	0.365586
ENSG00000240392.1|RPL9P3	0.595174	-0.854784	0.474911	1	Up	0.412026	0.623647
ENSG00000240509.1|RPL34P18	0.585338	-0.805155	0.489124	1	Up	0.429193	0.645152
ENSG00000240541.3|TM4SF1-AS1	0.947458	0.310451	0.194407	1	Up	0.824051	1.59138
ENSG00000240589.3|RN7SL258P	0.759697	-1.47651	0.393996	1	Up	0.240348	0.408596
ENSG00000240718.3|RN7SL851P	0.932349	-1.12269	0.271828	1	Up	0.291851	0.559132
ENSG00000240770.5|C21orf91-OT1	1.62449	-2.02589	0.0967864	1	Up	0.103006	0.322576
ENSG00000240808.1|ENSG00000240808	1.47891	-1.76192	0.124578	1	Up	0.137342	0.387091
ENSG00000240809.1|CAP1P1	1.03387	-1.31822	0.21203	1	Up	0.240348	0.494617
ENSG00000240853.3|RN7SL328P	2.41355	-1.47264	0.00944814	0.475252	Up	0.103006	0.559132
ENSG00000240854.1|PSMC2P1	0.935284	-1.28633	0.261464	1	Up	0.257516	0.494617
ENSG00000240893.1|LINC02042	0.894575	-2.44332	0.438083	1	Up	0.103006	0.193546
ENSG00000241007.1|SEPTIN7P6	1.58689	-1.1651	0.0770135	1	Up	0.206013	0.623647
ENSG00000241135.8|LINC00881	1.15361	-1.24491	0.165529	1	Up	0.240348	0.537627
ENSG00000241170.3|RPL31P46	0.857399	-1.73099	0.394949	1	Up	0.188845	0.344081
ENSG00000241229.3|RN7SL443P	0.935284	-1.28633	0.261464	1	Up	0.257516	0.494617
ENSG00000241322.11|FBXW10B	0.756397	2.15895	0.260667	1	Up	3.29621	5.56981
ENSG00000241333.3|RN7SL385P	1.98839	-2.27518	0.06403	1	Up	0.0686709	0.279566
ENSG00000241360.2|PDXP	0.72528	3.57558	0.274243	1	Up	8.96156	14.817
ENSG00000241370.6|RPP21	2.5646	0.284868	0.00101181	0.0770353	Up	0.343355	2.04298
ENSG00000241458.1|RPL7P19	0.772753	-0.0178954	0.307019	1	Up	0.703877	1.20428
ENSG00000241494.1|ENSG00000241494	0.678409	0.481507	0.342671	1	Up	1.04723	1.6774
ENSG00000241506.1|PSMC1P1	0.72556	2.05542	0.288328	1	Up	3.10736	5.13971
ENSG00000241597.2|ENSG00000241597	2.38737	-2.34086	0.06403	1	Up	0.0515032	0.279566
ENSG00000241697.5|TMEFF1	0.778769	1.35127	0.254306	1	Up	1.85412	3.18275
ENSG00000242170.3|RN7SL329P	0.945456	-0.65056	0.230584	1	Up	0.412026	0.795688
ENSG00000242182.3|RN7SL745P	0.856221	-0.446177	0.276398	1	Up	0.497864	0.903213
ENSG00000242220.9|TCP10L	0.828586	0.845613	0.243676	1	Up	1.27041	2.25803
ENSG00000242251.3|RN7SL20P	1.78223	-2.14511	0.0910982	1	Up	0.0858387	0.301071
ENSG00000242299.1|ENSG00000242299	0.913024	4.48569	0.168389	1	Up	15.5196	29.2254
ENSG00000242317.1|ENSG00000242317	0.595174	-0.854784	0.474911	1	Up	0.412026	0.623647
ENSG00000242330.3|RN7SL683P	0.81581	-0.846377	0.329842	1	Up	0.37769	0.666657
ENSG00000242396.2|ENSG00000242396	0.830618	-0.610996	0.299162	1	Up	0.446361	0.795688
ENSG00000242457.1|RBBP4P2	0.98657	-1.09016	0.244669	1	Up	0.291851	0.580637
ENSG00000242741.2|LINC02005	8.17661	-1.43831	7.72046e-06	0.00189906	Up	0	0.688162
ENSG00000243260.3|RN7SL558P	0.586672	0.149175	0.442156	1	Up	0.858387	1.2903
ENSG00000243267.3|RN7SL614P	0.904758	-1.06301	0.290499	1	Up	0.309019	0.580637
ENSG00000243323.7|PTPRVP	0.700918	-0.491731	0.374546	1	Up	0.515032	0.838698
ENSG00000243414.6|TICAM2	2.01601	-0.464551	0.0113232	0.552197	Up	0.274684	1.11826
ENSG00000243554.1|CCZ1P1	1.02939	-0.291956	0.182184	1	Up	0.515032	1.05375
ENSG00000243560.3|RN7SL364P	0.68216	-1.51882	0.445397	1	Up	0.240348	0.387091
ENSG00000243629.2|LINC00880	1.1587	-0.833812	0.15817	1	Up	0.326187	0.731172
ENSG00000243648.1|ENSG00000243648	1.7496	-2.42662	0.109379	1	Up	0.0686709	0.236556
ENSG00000243649.10|CFB	1.3697	2.27215	0.0444986	1	Up	2.67817	6.92463
ENSG00000243738.3|RN7SL181P	1.7496	-2.42662	0.109379	1	Up	0.0686709	0.236556
ENSG00000243749.2|TMEM35B	0.720387	2.58761	0.284177	1	Up	4.51511	7.44075
ENSG00000243797.6|ENSG00000243797	1.39697	-1.81365	0.14853	1	Up	0.137342	0.365586
ENSG00000243902.6|ELFN2	0.845641	-1.98747	0.465039	1	Up	0.15451	0.279566
ENSG00000243911.3|RN7SL430P	0.841959	-0.770857	0.278896	1	Up	0.394858	0.709667
ENSG00000243951.1|RN7SL308P	0.73337	-1.68845	0.479616	1	Up	0.206013	0.344081
ENSG00000243964.1|RPL23AP65	1.56173	-2.28312	0.146765	1	Up	0.0858387	0.258061
ENSG00000244018.1|RPL35P6	0.787984	-1.55644	0.445397	1	Up	0.223181	0.387091
ENSG00000244021.4|ENSG00000244021	0.843003	-1.25518	0.315146	1	Up	0.274684	0.494617
ENSG00000244122.3|UGT1A7	1.5231	3.26416	0.0242158	0.969672	Up	4.94431	14.2149
ENSG00000244128.9|LINC01322	1.41967	-2.15268	0.183672	1	Up	0.103006	0.279566
ENSG00000244218.3|RN7SL81P	0.857399	-1.73099	0.394949	1	Up	0.188845	0.344081
ENSG00000244268.1|ENSG00000244268	1.20195	-2.09534	0.26675	1	Up	0.120174	0.279566
ENSG00000244376.3|RN7SL636P	0.884886	-0.7452	0.256416	1	Up	0.394858	0.731172
ENSG00000244390.2|RPS6P22	1.4374	-2.35714	0.187026	1	Up	0.0858387	0.236556
ENSG00000244490.1|RWDD4P1	0.602641	-0.641907	0.460565	1	Up	0.480697	0.731172
ENSG00000244502.2|HDAC11-AS1	1.31578	-1.23978	0.113191	1	Up	0.223181	0.559132
ENSG00000244560.8|ENSG00000244560	1.59708	0.426807	0.029686	1	Up	0.652374	1.97847
ENSG00000244607.7|CCDC13	1.97346	-2.01868	0.0456519	1	Up	0.0858387	0.344081
ENSG00000244617.3|ASPRV1	2.09229	-1.18442	0.0201657	0.856468	Up	0.15451	0.666657
ENSG00000244710.3|RN7SL47P	0.801877	-1.88075	0.426125	1	Up	0.171677	0.301071
ENSG00000244791.3|ENSG00000244791	1.46285	-1.62271	0.12613	1	Up	0.15451	0.430101
ENSG00000245017.4|LINC02453	1.03387	-1.31822	0.21203	1	Up	0.240348	0.494617
ENSG00000245317.2|MRNIP-DT	1.35773	-0.77658	0.0973092	1	Up	0.309019	0.795688
ENSG00000245466.1|TTC9-DT	0.595174	-0.854784	0.474911	1	Up	0.412026	0.623647
ENSG00000245975.2|MINDY2-DT	1.44635	-0.87608	0.0758276	1	Up	0.274684	0.752677
ENSG00000246130.1|ENSG00000246130	0.894575	-2.44332	0.438083	1	Up	0.103006	0.193546
ENSG00000246250.3|ENSG00000246250	1.1587	-0.833812	0.15817	1	Up	0.326187	0.731172
ENSG00000246273.9|SBF2-AS1	0.780724	1.15507	0.265549	1	Up	1.61377	2.77415
ENSG00000246560.3|UBE2D3-AS1	0.725777	-0.43229	0.362944	1	Up	0.5322	0.881708
ENSG00000246596.8|ENSG00000246596	0.939103	-1.47082	0.348276	1	Up	0.223181	0.430101
ENSG00000246662.6|CIBAR1-DT	2.27291	-2.41826	0.083497	1	Up	0.0515032	0.258061
ENSG00000246740.2|PLA2G4E-AS1	1.63561	-1.1315	0.0678523	1	Up	0.206013	0.645152
ENSG00000246792.3|ENSG00000246792	1.49922	-1.91584	0.122481	1	Up	0.120174	0.344081
ENSG00000246876.7|LINC02466	0.69964	-1.04101	0.427663	1	Up	0.343355	0.559132
ENSG00000246898.2|LINC00920	1.11858	0.561127	0.116457	1	Up	0.90989	1.97847
ENSG00000246985.8|SOCS2-AS1	1.0159	-0.127259	0.17717	1	Up	0.583703	1.18278
ENSG00000247011.3|ENSG00000247011	2.27291	-2.41826	0.083497	1	Up	0.0515032	0.258061
ENSG00000247157.7|LINC01252	0.827102	-2.299	0.479207	1	Up	0.120174	0.215051
ENSG00000247199.6|FBXO38-DT	0.697709	0.706962	0.32085	1	Up	1.21891	1.97847
ENSG00000247595.5|SPTY2D1OS	0.643302	-1.0724	0.467814	1	Up	0.343355	0.537627
ENSG00000247675.8|LRP4-AS1	1.22506	-0.118766	0.108945	1	Up	0.5322	1.24729
ENSG00000247699.2|FABP6-AS1	2.25625	-0.56323	0.00486298	0.272814	Up	0.223181	1.07525
ENSG00000247796.3|MOCS2-DT	0.635517	1.26411	0.35488	1	Up	1.85412	2.88168
ENSG00000247853.2|ENSG00000247853	0.903289	-1.39528	0.307713	1	Up	0.240348	0.451606
ENSG00000247877.8|FAM174A-DT	0.779187	-1.29156	0.351957	1	Up	0.274684	0.473112
ENSG00000247934.4|ENSG00000247934	0.684632	0.885378	0.33101	1	Up	1.39059	2.23653
ENSG00000248235.6|ENSG00000248235	1.69425	0.0190127	0.0253449	1	Up	0.463529	1.50535
ENSG00000248240.1|ENSG00000248240	1.31578	-1.23978	0.113191	1	Up	0.223181	0.559132
ENSG00000248377.1|HMGN1P9	1.52572	-2.08796	0.119582	1	Up	0.103006	0.301071
ENSG00000248383.5|PCDHAC1	2.38737	-2.34086	0.06403	1	Up	0.0515032	0.279566
ENSG00000248455.8|LINC02217	1.87393	-2.349	0.083497	1	Up	0.0686709	0.258061
ENSG00000248544.2|ENSG00000248544	0.653041	-0.307584	0.396923	1	Up	0.600871	0.946223
ENSG00000248559.1|ENSG00000248559	0.731182	-2.04757	0.545915	1	Up	0.15451	0.258061
ENSG00000248599.2|FLJ42969	0.666173	-1.83353	0.521385	1	Up	0.188845	0.301071
ENSG00000248672.5|LY75-CD302	7.18159	-2.31645	0.000530405	0.0478733	Up	0	0.344081
ENSG00000248690.8|HAS2-AS1	1.05502	-1.2146	0.206864	1	Up	0.257516	0.537627
ENSG00000248740.8|LINC02428	0.924301	0.609616	0.18816	1	Up	1.03006	1.95696
ENSG00000248790.1|ENSG00000248790	1.17734	-1.54464	0.224728	1	Up	0.188845	0.430101
ENSG00000248794.1|ENSG00000248794	1.88101	-2.08057	0.0572733	1	Up	0.0858387	0.322576
ENSG00000248858.7|FLJ46284	1.89869	-0.835808	0.0201887	0.856468	Up	0.223181	0.838698
ENSG00000248896.3|ENSG00000248896	1.87393	-2.349	0.083497	1	Up	0.0686709	0.258061
ENSG00000248898.4|PELO-AS1	0.619164	-1.6472	0.567307	1	Up	0.223181	0.344081
ENSG00000249020.1|SNORA58	0.827102	-2.299	0.479207	1	Up	0.120174	0.215051
ENSG00000249096.7|LINC02362	1.01481	1.12753	0.145467	1	Up	1.42492	2.88168
ENSG00000249212.1|ATP1B1P1	0.958805	-0.481332	0.217703	1	Up	0.463529	0.903213
ENSG00000249279.6|LINC02057	1.57914	-0.871804	0.0525501	1	Up	0.257516	0.774183
ENSG00000249518.1|ENSG00000249518	0.827102	-2.299	0.479207	1	Up	0.120174	0.215051
ENSG00000249624.10|ENSG00000249624	3.55015	-0.137126	3.79855e-05	0.00759167	Up	0.137342	1.63439
ENSG00000249631.7|ENSG00000249631	1.17454	-0.152386	0.131498	1	Up	0.5322	1.20428
ENSG00000249637.4|ANKHD1-DT	0.603861	0.317631	0.41158	1	Up	0.961393	1.46234
ENSG00000249755.2|ENSG00000249755	2.49341	-2.26724	0.0493358	1	Up	0.0515032	0.301071
ENSG00000249894.1|ENSG00000249894	1.06732	-0.0942307	0.148109	1	Up	0.583703	1.22579
ENSG00000249898.10|MCPH1-AS1	0.671206	0.0200388	0.357297	1	Up	0.75538	1.20428
ENSG00000249917.3|LINC00536	0.820248	-1.64107	0.421156	1	Up	0.206013	0.365586
ENSG00000249921.2|RACK1P1	1.11021	-0.107845	0.131501	1	Up	0.566535	1.22579
ENSG00000249951.1|ENSG00000249951	0.993103	-1.77489	0.315121	1	Up	0.171677	0.344081
ENSG00000250012.2|SLC41A3-AS1	1.308	-2.03311	0.180372	1	Up	0.120174	0.301071
ENSG00000250132.6|ENSG00000250132	0.589529	1.31373	0.400058	1	Up	1.95712	2.94619
ENSG00000250174.5|MYLK-AS2	2.49341	-2.26724	0.0493358	1	Up	0.0515032	0.301071
ENSG00000250264.1|ENSG00000250264	1.33917	0.383676	0.0632953	1	Up	0.721045	1.82793
ENSG00000250295.6|RDH10-AS1	0.597039	-1.16576	0.494848	1	Up	0.326187	0.494617
ENSG00000250299.7|MRPS31P4	0.759697	-1.47651	0.393996	1	Up	0.240348	0.408596
ENSG00000250337.9|PURPL	1.04482	-2.36528	0.352672	1	Up	0.103006	0.215051
ENSG00000250362.1|ENSG00000250362	1.41967	-2.15268	0.183672	1	Up	0.103006	0.279566
ENSG00000250432.5|FAM242C	0.894575	-2.44332	0.438083	1	Up	0.103006	0.193546
ENSG00000250444.1|CCT5P1	1.10376	-1.58912	0.25882	1	Up	0.188845	0.408596
ENSG00000250509.2|ENSG00000250509	1.5861	-1.86045	0.101169	1	Up	0.120174	0.365586
ENSG00000250568.1|ENSG00000250568	0.799561	0.158789	0.285106	1	Up	0.789716	1.37632
ENSG00000250569.1|NTAN1P2	1.05502	-1.2146	0.206864	1	Up	0.257516	0.537627
ENSG00000250682.6|LINC00491	0.684632	0.885378	0.33101	1	Up	1.39059	2.23653
ENSG00000250685.7|ENSG00000250685	0.638885	0.0324574	0.383391	1	Up	0.772548	1.20428
ENSG00000250722.6|SELENOP	0.779041	1.07642	0.263531	1	Up	1.52793	2.62362
ENSG00000250802.7|ZBED3-AS1	0.808493	0.133533	0.276853	1	Up	0.772548	1.35482
ENSG00000250820.1|ENSG00000250820	1.47891	-1.76192	0.124578	1	Up	0.137342	0.387091
ENSG00000250829.2|ENSG00000250829	1.31749	-0.962226	0.104716	1	Up	0.274684	0.688162
ENSG00000250896.1|RNPS1P1	0.827338	-1.03639	0.339352	1	Up	0.326187	0.580637
ENSG00000250993.1|ENSG00000250993	1.22979	-1.7684	0.205414	1	Up	0.15451	0.365586
ENSG00000251050.1|RBX1P2	1.56173	-2.28312	0.146765	1	Up	0.0858387	0.258061
ENSG00000251073.1|NUDT19P5	0.608225	-0.456372	0.449741	1	Up	0.549368	0.838698
ENSG00000251095.8|ENSG00000251095	0.690251	-0.452969	0.386579	1	Up	0.5322	0.860203
ENSG00000251152.1|ENSG00000251152	0.906048	-0.674612	0.249994	1	Up	0.412026	0.774183
ENSG00000251215.1|GOLGA5P1	1.35961	-0.85266	0.0957251	1	Up	0.291851	0.752677
ENSG00000251314.2|ENSG00000251314	2.10689	-1.69922	0.0287437	1	Up	0.103006	0.451606
ENSG00000251405.3|NIPAL4-DT	0.606852	-2.11013	0.63922	1	Up	0.15451	0.236556
ENSG00000251576.1|LINC01267	1.31173	-1.71826	0.174456	1	Up	0.15451	0.387091
ENSG00000253210.4|DENND3-AS1	0.632865	0.586602	0.380326	1	Up	1.15024	1.78492
ENSG00000253217.1|ENSG00000253217	0.970058	-1.35626	0.2718	1	Up	0.240348	0.473112
ENSG00000253251.3|SHLD3	0.951684	-1.92966	0.335879	1	Up	0.15451	0.301071
ENSG00000253304.2|TMEM200B	0.905273	-0.921656	0.297457	1	Up	0.343355	0.645152
ENSG00000253307.1|ENSG00000253307	0.676858	-2.37342	0.580436	1	Up	0.120174	0.193546
ENSG00000253315.1|LINC01932	1.18088	-2.29105	0.283653	1	Up	0.103006	0.236556
ENSG00000253341.1|PCBP2P2	0.600218	-1.56234	0.503	1	Up	0.240348	0.365586
ENSG00000253496.3|ENSG00000253496	0.634462	-0.576169	0.442635	1	Up	0.497864	0.774183
ENSG00000253540.8|FAM86HP	1.08522	-0.811117	0.188387	1	Up	0.343355	0.731172
ENSG00000253541.1|SEPTIN10P1	0.772868	-0.449571	0.328735	1	Up	0.515032	0.881708
ENSG00000253549.6|CA3-AS1	2.69625	-0.869726	0.00209104	0.126691	Up	0.137342	0.903213
ENSG00000253598.3|SLC10A5	0.735571	-1.16084	0.391806	1	Up	0.309019	0.516122
ENSG00000253606.2|AFG3L2P1	0.898366	-2.10274	0.431875	1	Up	0.137342	0.258061
ENSG00000253633.2|LINC03047	0.674459	-1.19492	0.432544	1	Up	0.309019	0.494617
ENSG00000253683.1|ENSG00000253683	0.787984	-1.55644	0.445397	1	Up	0.223181	0.387091
ENSG00000253738.3|OTUD6B-AS1	0.832314	2.20662	0.217713	1	Up	3.29621	5.87088
ENSG00000253741.4|LNCOC1	1.05015	1.5124	0.125319	1	Up	1.83695	3.8064
ENSG00000253899.1|ENSG00000253899	0.894575	-2.44332	0.438083	1	Up	0.103006	0.193546
ENSG00000253910.3|PCDHGB2	0.673237	0.930029	0.336873	1	Up	1.44209	2.30104
ENSG00000253982.3|CLN8-AS1	0.867581	2.43068	0.197337	1	Up	3.79407	6.92463
ENSG00000254003.1|SRI-AS1	7.18159	-2.31645	0.000530405	0.0478733	Up	0	0.344081
ENSG00000254013.1|MAP2K1P1	1.40466	-0.904245	0.084392	1	Up	0.274684	0.731172
ENSG00000254186.3|ENSG00000254186	0.737786	-0.21917	0.325362	1	Up	0.618038	1.03224
ENSG00000254244.1|PAICSP4	2.23377	-0.132008	0.00448249	0.254015	Up	0.309019	1.46234
ENSG00000254261.1|ENSG00000254261	2.09443	-2.2048	0.0493358	1	Up	0.0686709	0.301071
ENSG00000254266.6|PKIA-AS1	1.04482	-2.36528	0.352672	1	Up	0.103006	0.215051
ENSG00000254294.1|IMPDH1P6	1.0875	-2.16024	0.324544	1	Up	0.120174	0.258061
ENSG00000254324.3|MIR151A	0.90219	-1.59512	0.369464	1	Up	0.206013	0.387091
ENSG00000254369.6|HOXA-AS3	2.2188	-0.701724	0.00620187	0.332908	Up	0.206013	0.967728
ENSG00000254445.1|HSPB2-C11orf52	0.97875	-0.946192	0.254857	1	Up	0.326187	0.645152
ENSG00000254449.1|SF3A3P2	0.827102	-2.299	0.479207	1	Up	0.120174	0.215051
ENSG00000254459.1|ENSG00000254459	1.7496	-2.42662	0.109379	1	Up	0.0686709	0.236556
ENSG00000254469.11|XNDC1N	0.656013	2.24598	0.329653	1	Up	3.65673	5.76336
ENSG00000254485.5|ENSG00000254485	0.871468	-1.32353	0.293949	1	Up	0.257516	0.473112
ENSG00000254502.1|FNTAP1	0.801877	-1.88075	0.426125	1	Up	0.171677	0.301071
ENSG00000254648.1|ENSG00000254648	1.55645	-1.71191	0.104627	1	Up	0.137342	0.408596
ENSG00000254685.8|FPGT	0.62774	2.34514	0.349692	1	Up	3.96575	6.12895
ENSG00000254701.3|ENSG00000254701	2.52926	0.9188	0.000627236	0.0559364	Up	0.549368	3.18275
ENSG00000254791.1|FAR1-IT1	7.08915	-2.39321	0.00100641	0.0768855	Up	0	0.322576
ENSG00000254851.1|ENSG00000254851	0.585782	-0.557296	0.484925	1	Up	0.515032	0.774183
ENSG00000254867.1|ENSG00000254867	2.28566	-2.07319	0.023239	0.951491	Up	0.0686709	0.344081
ENSG00000254876.5|SUGT1P4-STRA6LP	1.00936	0.129303	0.161105	1	Up	0.703877	1.41933
ENSG00000254995.4|STX16-NPEPL1	1.48442	1.55206	0.0325592	1	Up	1.52793	4.27951
ENSG00000255045.1|ENSG00000255045	1.67619	-2.21254	0.11546	1	Up	0.0858387	0.279566
ENSG00000255073.8|ZFP91-CNTF	8.98183	-0.679552	9.83586e-08	5.50415e-05	Up	0	1.20428
ENSG00000255135.5|EMSY-DT	0.954003	0.905868	0.176632	1	Up	1.25324	2.43007
ENSG00000255142.1|ENSG00000255142	0.736202	-0.955049	0.407523	1	Up	0.360522	0.602142
ENSG00000255145.3|STX17-DT	0.728982	-0.0783842	0.347134	1	Up	0.686709	1.13977
ENSG00000255165.1|ENSG00000255165	2.38737	-2.34086	0.06403	1	Up	0.0515032	0.279566
ENSG00000255221.5|CARD17P	0.706042	-1.60114	0.503	1	Up	0.223181	0.365586
ENSG00000255282.6|WTAPP1	0.787984	-1.55644	0.445397	1	Up	0.223181	0.387091
ENSG00000255330.9|ENSG00000255330	7.63831	-1.92405	9.63608e-05	0.0143796	Up	0	0.473112
ENSG00000255471.1|PRSS23-AS1	0.841959	-0.770857	0.278896	1	Up	0.394858	0.709667
ENSG00000255507.7|UVRAG-DT	1.88101	-2.08057	0.0572733	1	Up	0.0858387	0.322576
ENSG00000255521.3|CD44-DT	0.704267	0.00750854	0.331819	1	Up	0.738213	1.20428
ENSG00000255524.8|NPIPB8	1.61149	0.675901	0.0255211	1	Up	0.772548	2.36556
ENSG00000255561.7|FDXACB1	0.677223	0.309672	0.353019	1	Up	0.927058	1.48385
ENSG00000255621.1|ENSG00000255621	1.19319	-0.88465	0.144317	1	Up	0.309019	0.709667
ENSG00000255647.3|ENSG00000255647	1.31173	-1.71826	0.174456	1	Up	0.15451	0.387091
ENSG00000255655.1|ENSG00000255655	0.8414	-0.408571	0.288382	1	Up	0.515032	0.924718
ENSG00000255717.9|SNHG1	0.722946	5.85018	0.272026	1	Up	43.503	71.8054
ENSG00000255730.5|ENSG00000255730	11.1089	1.40734	1.67926e-13	4.17651e-10	Up	0	5.26874
ENSG00000255774.2|LINC02747	1.18088	-2.29105	0.283653	1	Up	0.103006	0.236556
ENSG00000255780.1|ENSG00000255780	0.900656	-1.8269	0.366588	1	Up	0.171677	0.322576
ENSG00000255808.1|PDE2A-AS1	0.676858	-2.37342	0.580436	1	Up	0.120174	0.193546
ENSG00000255872.3|ENSG00000255872	0.760671	0.194687	0.301237	1	Up	0.824051	1.39783
ENSG00000256069.8|A2MP1	0.757168	-0.169732	0.317704	1	Up	0.635206	1.07525
ENSG00000256151.1|ADGRD1-AS1	0.610145	1.58768	0.370419	1	Up	2.35198	3.59135
ENSG00000256268.3|LINC02454	1.68275	-1.09864	0.0598362	1	Up	0.206013	0.666657
ENSG00000256361.1|ENSG00000256361	1.11887	-1.9804	0.253153	1	Up	0.137342	0.301071
ENSG00000256576.3|LINC02361	1.04482	-2.36528	0.352672	1	Up	0.103006	0.215051
ENSG00000256625.1|ENSG00000256625	0.736202	-0.955049	0.407523	1	Up	0.360522	0.602142
ENSG00000256646.8|ENSG00000256646	1.40406	-0.295081	0.0664226	1	Up	0.429193	1.13977
ENSG00000256667.7|KLRA1P	7.26847	-2.24345	0.000390825	0.0390545	Up	0	0.365586
ENSG00000256771.5|ZNF253	0.932349	-1.12269	0.271828	1	Up	0.291851	0.559132
ENSG00000256894.1|ENSG00000256894	8.46112	-1.17381	1.71836e-06	0.00059175	Up	0	0.838698
ENSG00000257083.7|ENSG00000257083	1.46285	-1.62271	0.12613	1	Up	0.15451	0.430101
ENSG00000257114.3|LINC02450	0.891364	-0.333002	0.264252	1	Up	0.5322	0.989233
ENSG00000257138.1|TAS2R38	0.833279	-1.43535	0.348276	1	Up	0.240348	0.430101
ENSG00000257252.7|ENSG00000257252	0.732294	1.26893	0.295344	1	Up	1.78544	2.9677
ENSG00000257379.1|ENSG00000257379	0.991187	3.32693	0.13702	1	Up	6.69542	13.3116
ENSG00000257500.1|ENSG00000257500	7.35041	-2.17386	0.000290613	0.0322034	Up	0	0.387091
ENSG00000257512.1|ENSG00000257512	1.44384	-0.110307	0.0581562	1	Up	0.480697	1.31181
ENSG00000257529.5|RPL36A-HNRNPH2	11.2963	1.59354	4.87189e-14	1.58958e-10	Up	0	5.99991
ENSG00000257550.2|ENSG00000257550	0.898366	-2.10274	0.431875	1	Up	0.137342	0.258061
ENSG00000257660.5|ADCY6-DT	0.827102	-2.299	0.479207	1	Up	0.120174	0.215051
ENSG00000257698.3|GIHCG	0.600505	0.211947	0.414702	1	Up	0.892722	1.35482
ENSG00000257752.1|ENSG00000257752	1.97346	-2.01868	0.0456519	1	Up	0.0858387	0.344081
ENSG00000257809.1|MYL6B-AS1	0.951684	-1.92966	0.335879	1	Up	0.15451	0.301071
ENSG00000257839.1|PHLDA1-DT	1.31009	-1.86721	0.177284	1	Up	0.137342	0.344081
ENSG00000257851.2|HNRNPA3P10	0.764952	-1.78139	0.454082	1	Up	0.188845	0.322576
ENSG00000257894.2|ENSG00000257894	1.67619	-2.21254	0.11546	1	Up	0.0858387	0.279566
ENSG00000258011.2|HMGA1P3	1.82297	-0.891253	0.0255173	1	Up	0.223181	0.795688
ENSG00000258017.3|ENSG00000258017	0.635848	2.25384	0.346418	1	Up	3.70823	5.76336
ENSG00000258102.5|MAP1LC3B2	0.719525	0.410764	0.322495	1	Up	0.978561	1.61288
ENSG00000258210.1|ENSG00000258210	0.686463	0.680193	0.325181	1	Up	1.20174	1.93546
ENSG00000258311.5|ENSG00000258311	0.643331	1.17355	0.353793	1	Up	1.73394	2.70964
ENSG00000258355.1|ENSG00000258355	1.09499	-1.28112	0.187314	1	Up	0.240348	0.516122
ENSG00000258376.2|PAPLN-AS1	0.66952	-0.930399	0.459963	1	Up	0.37769	0.602142
ENSG00000258454.1|ENSG00000258454	0.737342	-0.470502	0.350922	1	Up	0.515032	0.860203
ENSG00000258531.2|BANF1P1	1.87393	-2.349	0.083497	1	Up	0.0686709	0.258061
ENSG00000258554.1|ENSG00000258554	1.62449	-2.02589	0.0967864	1	Up	0.103006	0.322576
ENSG00000258645.2|HSPE1P2	0.706042	-1.60114	0.503	1	Up	0.223181	0.365586
ENSG00000258695.2|ENSG00000258695	1.24735	-1.50145	0.195166	1	Up	0.188845	0.451606
ENSG00000258704.8|SRP54-AS1	0.631971	0.499422	0.380799	1	Up	1.08157	1.6774
ENSG00000258759.1|ENSG00000258759	7.08915	-2.39321	0.00100641	0.0768855	Up	0	0.322576
ENSG00000258760.1|ENSG00000258760	1.37	-1.20451	0.0994744	1	Up	0.223181	0.580637
ENSG00000258781.3|CDRT15P13	1.30521	-2.22029	0.228158	1	Up	0.103006	0.258061
ENSG00000258790.1|ENSG00000258790	0.959598	2.69563	0.154318	1	Up	4.37777	8.51601
ENSG00000258858.1|ENSG00000258858	7.26847	-2.24345	0.000390825	0.0390545	Up	0	0.365586
ENSG00000258876.1|TGFB3-AS1	0.731182	-2.04757	0.545915	1	Up	0.15451	0.258061
ENSG00000258978.1|HIF1AP1	1.31009	-1.86721	0.177284	1	Up	0.137342	0.344081
ENSG00000259015.1|ENSG00000259015	0.843003	-1.25518	0.315146	1	Up	0.274684	0.494617
ENSG00000259024.7|TVP23C-CDRT4	1.16402	4.66371	0.0801342	1	Up	15.6226	35.0103
ENSG00000259030.8|FPGT-TNNI3K	0.888606	-0.524476	0.251644	1	Up	0.463529	0.860203
ENSG00000259032.2|ENSAP2	0.591368	1.42295	0.390935	1	Up	2.11163	3.18275
ENSG00000259065.3|MIDEAS-AS1	0.938846	1.00809	0.177974	1	Up	1.35625	2.60211
ENSG00000259112.2|NDUFC2-KCTD14	1.23525	0.585536	0.0834339	1	Up	0.875554	2.06449
ENSG00000259116.2|HSPA2-AS1	0.774036	-2.16781	0.514813	1	Up	0.137342	0.236556
ENSG00000259244.1|ENSG00000259244	0.98657	-1.09016	0.244669	1	Up	0.291851	0.580637
ENSG00000259257.1|ENSG00000259257	1.65843	-1.00877	0.0412756	1	Up	0.223181	0.709667
ENSG00000259287.2|ENSG00000259287	0.676858	-2.37342	0.580436	1	Up	0.120174	0.193546
ENSG00000259330.3|INAFM2	0.98657	-1.09016	0.244669	1	Up	0.291851	0.580637
ENSG00000259357.2|ENSG00000259357	0.963166	-2.22804	0.394643	1	Up	0.120174	0.236556
ENSG00000259402.1|ENSG00000259402	0.621839	-0.7318	0.43406	1	Up	0.446361	0.688162
ENSG00000259438.1|MAPK6-DT	2.28566	-2.07319	0.023239	0.951491	Up	0.0686709	0.344081
ENSG00000259447.1|ENSG00000259447	0.900656	-1.8269	0.366588	1	Up	0.171677	0.322576
ENSG00000259512.3|HNRNPA1P5	0.73337	-1.68845	0.479616	1	Up	0.206013	0.344081
ENSG00000259571.2|BLID	0.95262	-0.295073	0.218309	1	Up	0.5322	1.03224
ENSG00000259642.2|ST20-AS1	0.756504	1.97643	0.266447	1	Up	2.90135	4.90316
ENSG00000259649.4|ENSG00000259649	0.898366	-2.10274	0.431875	1	Up	0.137342	0.258061
ENSG00000259657.1|PIGHP1	1.18088	-2.29105	0.283653	1	Up	0.103006	0.236556
ENSG00000259719.6|LINC02284	1.36212	0.143903	0.066459	1	Up	0.600871	1.54837
ENSG00000259723.1|ENSG00000259723	1.53286	-1.57713	0.107412	1	Up	0.15451	0.451606
ENSG00000259732.1|ENSG00000259732	1.02622	-1.63494	0.298081	1	Up	0.188845	0.387091
ENSG00000259744.1|ENSG00000259744	1.31009	-1.86721	0.177284	1	Up	0.137342	0.344081
ENSG00000259751.1|TUBAP11	0.926572	-0.719978	0.235741	1	Up	0.394858	0.752677
ENSG00000259756.1|ENSG00000259756	0.735571	-1.16084	0.391806	1	Up	0.309019	0.516122
ENSG00000259764.1|PCSK6-AS1	1.03989	-0.239941	0.1804	1	Up	0.5322	1.09676
ENSG00000259935.1|ENSG00000259935	0.774036	-2.16781	0.514813	1	Up	0.137342	0.236556
ENSG00000259943.2|ZMPSTE24-DT	0.680088	2.19878	0.313505	1	Up	3.50222	5.61282
ENSG00000259959.1|ENSG00000259959	0.889088	2.04314	0.190904	1	Up	2.86701	5.31175
ENSG00000260027.5|HOXB7	0.669598	0.94461	0.341685	1	Up	1.45926	2.32255
ENSG00000260190.1|ENSG00000260190	0.894575	-2.44332	0.438083	1	Up	0.103006	0.193546
ENSG00000260196.1|ENSG00000260196	0.939103	-1.47082	0.348276	1	Up	0.223181	0.430101
ENSG00000260213.6|CENPN-AS1	1.4374	-2.35714	0.187026	1	Up	0.0858387	0.236556
ENSG00000260272.1|ENSG00000260272	1.81134	1.39157	0.010722	0.527477	Up	1.15024	4.04295
ENSG00000260273.2|ENSG00000260273	0.695835	-1.93658	0.573302	1	Up	0.171677	0.279566
ENSG00000260318.1|COX6CP1	0.83703	-0.198564	0.26429	1	Up	0.600871	1.07525
ENSG00000260361.1|ENSG00000260361	0.734689	-1.40078	0.416921	1	Up	0.257516	0.430101
ENSG00000260452.1|TPRKBP2	2.30231	-1.35701	0.0120652	0.584561	Up	0.120174	0.602142
ENSG00000260458.3|KCNJ18	0.731182	-2.04757	0.545915	1	Up	0.15451	0.258061
ENSG00000260498.7|ENSG00000260498	1.0733	-1.11787	0.202302	1	Up	0.274684	0.580637
ENSG00000260500.1|ENSG00000260500	0.606852	-2.11013	0.63922	1	Up	0.15451	0.236556
ENSG00000260515.1|ENSG00000260515	3.17003	-0.86116	0.000436421	0.0432249	Up	0.103006	0.946223
ENSG00000260526.1|AP1AR-DT	0.794199	-1.12752	0.354733	1	Up	0.309019	0.537627
ENSG00000260585.1|ENSG00000260585	0.756271	-1.22472	0.372408	1	Up	0.291851	0.494617
ENSG00000260600.1|ENSG00000260600	0.606852	-2.11013	0.63922	1	Up	0.15451	0.236556
ENSG00000260615.1|RPL23AP97	1.11887	-1.9804	0.253153	1	Up	0.137342	0.301071
ENSG00000260619.1|ENSG00000260619	1.52572	-2.08796	0.119582	1	Up	0.103006	0.301071
ENSG00000260645.2|ENSG00000260645	0.644648	-0.435655	0.386579	1	Up	0.549368	0.860203
ENSG00000260650.1|ENSG00000260650	0.907905	0.225825	0.216725	1	Up	0.789716	1.48385
ENSG00000260685.1|ENSG00000260685	1.17734	-1.54464	0.224728	1	Up	0.188845	0.430101
ENSG00000260698.1|ENSG00000260698	1.5861	-1.86045	0.101169	1	Up	0.120174	0.365586
ENSG00000260747.1|ENSG00000260747	1.7496	-2.42662	0.109379	1	Up	0.0686709	0.236556
ENSG00000260796.1|ENSG00000260796	0.595174	-0.854784	0.474911	1	Up	0.412026	0.623647
ENSG00000260804.3|LINC01963	0.79299	1.41189	0.2529	1	Up	1.92279	3.33329
ENSG00000260808.1|ENSG00000260808	1.31173	-1.71826	0.174456	1	Up	0.15451	0.387091
ENSG00000260816.2|ENSG00000260816	0.865532	-0.699059	0.271034	1	Up	0.412026	0.752677
ENSG00000260853.2|NFATC2IP-AS1	8.30547	-1.31909	3.54078e-06	0.00100325	Up	0	0.752677
ENSG00000260919.1|ENSG00000260919	0.764952	-1.78139	0.454082	1	Up	0.188845	0.322576
ENSG00000260947.1|ENSG00000260947	0.963166	-2.22804	0.394643	1	Up	0.120174	0.236556
ENSG00000260971.4|ENSG00000260971	0.644327	-0.618424	0.429983	1	Up	0.480697	0.752677
ENSG00000260989.1|ENSG00000260989	8.38539	-1.24465	2.45054e-06	0.000741255	Up	0	0.795688
ENSG00000260992.1|DOCK9-DT	1.31749	-0.962226	0.104716	1	Up	0.274684	0.688162
ENSG00000261093.1|ENSG00000261093	0.787984	-1.55644	0.445397	1	Up	0.223181	0.387091
ENSG00000261118.1|ENSG00000261118	0.73337	-1.68845	0.479616	1	Up	0.206013	0.344081
ENSG00000261135.1|ENSG00000261135	1.79619	-1.26031	0.0459806	1	Up	0.171677	0.602142
ENSG00000261291.1|ENSG00000261291	0.930024	-0.975658	0.280417	1	Up	0.326187	0.623647
ENSG00000261315.2|LARP4P	0.700918	-0.491731	0.374546	1	Up	0.515032	0.838698
ENSG00000261320.1|ENSG00000261320	0.774036	-2.16781	0.514813	1	Up	0.137342	0.236556
ENSG00000261342.1|ENSG00000261342	1.04482	-2.36528	0.352672	1	Up	0.103006	0.215051
ENSG00000261359.2|PYCARD-AS1	0.856049	-0.0728838	0.264288	1	Up	0.652374	1.18278
ENSG00000261395.3|HSPE1P5	1.20995	-1.20955	0.146339	1	Up	0.240348	0.559132
ENSG00000261430.1|ENSG00000261430	0.827102	-2.299	0.479207	1	Up	0.120174	0.215051
ENSG00000261439.1|GNAO1-AS1	7.35041	-2.17386	0.000290613	0.0322034	Up	0	0.387091
ENSG00000261459.1|ENSG00000261459	7.57154	-1.98268	0.000125561	0.0167295	Up	0	0.451606
ENSG00000261468.1|ENSG00000261468	2.11698	-1.02573	0.0155279	0.718135	Up	0.171677	0.752677
ENSG00000261471.1|ENSG00000261471	0.894575	-2.44332	0.438083	1	Up	0.103006	0.193546
ENSG00000261481.1|CARHSP1-DT	0.619164	-1.6472	0.567307	1	Up	0.223181	0.344081
ENSG00000261485.1|PAN3-AS1	0.673454	0.227404	0.344545	1	Up	0.875554	1.39783
ENSG00000261513.1|ENSG00000261513	0.666173	-1.83353	0.521385	1	Up	0.188845	0.301071
ENSG00000261520.5|DLGAP1-AS5	0.796547	-0.184073	0.290511	1	Up	0.618038	1.07525
ENSG00000261572.2|ENSG00000261572	1.22979	-1.7684	0.205414	1	Up	0.15451	0.365586
ENSG00000261594.4|TPBGL	1.30134	-2.43497	0.23879	1	Up	0.0858387	0.215051
ENSG00000261606.5|ENSG00000261606	1.46258	0.173809	0.0463588	1	Up	0.583703	1.61288
ENSG00000261611.6|ENSG00000261611	0.845081	0.60596	0.237571	1	Up	1.0644	1.91395
ENSG00000261614.1|YBX3P1	0.823394	2.00129	0.225033	1	Up	2.86701	5.0752
ENSG00000261635.2|ENSG00000261635	0.871468	-1.32353	0.293949	1	Up	0.257516	0.473112
ENSG00000261889.1|ENSG00000261889	0.820772	0.316232	0.256829	1	Up	0.875554	1.54837
ENSG00000261934.3|PCDHGA9	0.996369	0.154654	0.1685	1	Up	0.721045	1.44084
ENSG00000262001.3|DLGAP1-AS2	0.796484	7.03607	0.226109	1	Up	95.8818	166.535
ENSG00000262074.7|SNORD3B-2	0.587459	5.3247	0.371863	1	Up	32.0007	48.0853
ENSG00000262155.2|LINC02175	1.56463	-0.794649	0.0552156	1	Up	0.274684	0.817193
ENSG00000262165.2|C17orf114	0.817383	-1.18993	0.335401	1	Up	0.291851	0.516122
ENSG00000262202.4|ENSG00000262202	0.598023	4.62498	0.364433	1	Up	19.6056	29.677
ENSG00000262246.6|CORO7	0.688571	3.99151	0.297999	1	Up	12.1548	19.5911
ENSG00000262333.1|HNRNPA1P16	0.667434	1.28323	0.333456	1	Up	1.85412	2.94619
ENSG00000262408.1|ENSG00000262408	0.736677	-0.774896	0.345195	1	Up	0.412026	0.688162
ENSG00000262481.5|TMEM256-PLSCR3	1.7172	-0.24885	0.0231447	0.951491	Up	0.37769	1.24729
ENSG00000262484.2|CCER2	1.07998	-1.72462	0.270771	1	Up	0.171677	0.365586
ENSG00000262681.2|ENSG00000262681	0.845762	-0.31707	0.264252	1	Up	0.549368	0.989233
ENSG00000262714.1|ENSG00000262714	0.696828	1.11874	0.317654	1	Up	1.63093	2.64512
ENSG00000263272.1|ENSG00000263272	0.928135	-0.842183	0.263542	1	Up	0.360522	0.688162
ENSG00000263338.1|ENSG00000263338	0.759697	-1.47651	0.393996	1	Up	0.240348	0.408596
ENSG00000263361.1|MIR378H	0.619164	-1.6472	0.567307	1	Up	0.223181	0.344081
ENSG00000263389.1|MIR3973	0.606852	-2.11013	0.63922	1	Up	0.15451	0.236556
ENSG00000263627.1|PPP4R1-AS1	0.944277	-1.6822	0.343208	1	Up	0.188845	0.365586
ENSG00000263669.2|RN7SL470P	1.53286	-1.57713	0.107412	1	Up	0.15451	0.451606
ENSG00000263718.3|SEPTIN9-DT	0.676858	-2.37342	0.580436	1	Up	0.120174	0.193546
ENSG00000263893.2|ENSG00000263893	0.774036	-2.16781	0.514813	1	Up	0.137342	0.236556
ENSG00000263904.1|ENSG00000263904	1.71694	-1.96628	0.078524	1	Up	0.103006	0.344081
ENSG00000263916.1|ENSG00000263916	1.4374	-2.35714	0.187026	1	Up	0.0858387	0.236556
ENSG00000264006.9|AKR1C8	0.694024	1.86865	0.308651	1	Up	2.76401	4.47305
ENSG00000264395.1|MIR3193	1.23946	-1.62883	0.199929	1	Up	0.171677	0.408596
ENSG00000264575.1|LINC00526	1.21535	0.298801	0.0931666	1	Up	0.721045	1.6774
ENSG00000264668.2|ENSG00000264668	7.42795	-2.10737	0.00021796	0.0262302	Up	0	0.408596
ENSG00000264931.1|MIR3138	0.637973	-2.23579	0.612094	1	Up	0.137342	0.215051
ENSG00000264961.1|MIR4730	0.759697	-1.47651	0.393996	1	Up	0.240348	0.408596
ENSG00000265093.2|RN7SL246P	1.68275	-1.09864	0.0598362	1	Up	0.206013	0.666657
ENSG00000265112.1|MIR3153	0.595174	-0.854784	0.474911	1	Up	0.412026	0.623647
ENSG00000265148.7|TSPOAP1-AS1	0.979727	-1.55054	0.323905	1	Up	0.206013	0.408596
ENSG00000265254.1|ENSG00000265254	3.32488	-2.12245	0.00753089	0.386632	Up	0.0343355	0.365586
ENSG00000265298.1|ENSG00000265298	8.08384	-1.52352	1.16786e-05	0.00269499	Up	0	0.645152
ENSG00000265355.1|MIR3136	0.666173	-1.83353	0.521385	1	Up	0.188845	0.301071
ENSG00000265566.2|RN7SL605P	1.20195	-2.09534	0.26675	1	Up	0.120174	0.279566
ENSG00000265625.1|ENSG00000265625	1.31643	-1.14125	0.114552	1	Up	0.240348	0.602142
ENSG00000265678.1|ENSG00000265678	0.992664	-0.46022	0.202499	1	Up	0.463529	0.924718
ENSG00000265683.1|SYPL1P2	0.638103	-0.0973819	0.413612	1	Up	0.703877	1.09676
ENSG00000265702.2|ENSG00000265702	0.801877	-1.88075	0.426125	1	Up	0.171677	0.301071
ENSG00000265728.1|ENSG00000265728	8.30547	-1.31909	3.54078e-06	0.00100325	Up	0	0.752677
ENSG00000265874.1|MIR4489	1.01283	-2.04034	0.361697	1	Up	0.137342	0.279566
ENSG00000265939.1|UBE2CP2	0.804699	-1.36166	0.371253	1	Up	0.257516	0.451606
ENSG00000266038.1|MIR4659A	1.11887	-1.9804	0.253153	1	Up	0.137342	0.301071
ENSG00000266097.1|MIR5192	1.308	-2.03311	0.180372	1	Up	0.120174	0.301071
ENSG00000266111.2|ENSG00000266111	0.642408	-1.36707	0.488687	1	Up	0.274684	0.430101
ENSG00000266127.1|ZNF415P1	1.38305	-1.53876	0.147866	1	Up	0.171677	0.451606
ENSG00000266160.2|RN7SL612P	0.898366	-2.10274	0.431875	1	Up	0.137342	0.258061
ENSG00000266171.1|ENSG00000266171	7.57154	-1.98268	0.000125561	0.0167295	Up	0	0.451606
ENSG00000266306.2|ENSG00000266306	0.661107	-1.44095	0.467852	1	Up	0.257516	0.408596
ENSG00000266313.2|ENSG00000266313	1.01283	-2.04034	0.361697	1	Up	0.137342	0.279566
ENSG00000266320.1|MIR3909	1.11887	-1.9804	0.253153	1	Up	0.137342	0.301071
ENSG00000266467.2|RN7SL220P	0.865532	-0.699059	0.271034	1	Up	0.412026	0.752677
ENSG00000266490.1|ENSG00000266490	0.756271	-1.22472	0.372408	1	Up	0.291851	0.494617
ENSG00000266504.1|RDM1P1	0.898366	-2.10274	0.431875	1	Up	0.137342	0.258061
ENSG00000266533.1|MIR3619	1.30134	-2.43497	0.23879	1	Up	0.0858387	0.215051
ENSG00000266578.2|ENSG00000266578	0.88043	-0.132939	0.245019	1	Up	0.618038	1.13977
ENSG00000266634.1|MIR3972	0.894575	-2.44332	0.438083	1	Up	0.103006	0.193546
ENSG00000266844.1|ENSG00000266844	0.944277	-1.6822	0.343208	1	Up	0.188845	0.365586
ENSG00000266869.2|ENSG00000266869	1.47268	-1.13637	0.0770135	1	Up	0.223181	0.623647
ENSG00000266904.8|LINC00663	0.677608	1.62817	0.31925	1	Up	2.35198	3.76339
ENSG00000266922.1|ENSG00000266922	0.970058	-1.35626	0.2718	1	Up	0.240348	0.473112
ENSG00000267001.1|ENSG00000267001	1.0875	-2.16024	0.324544	1	Up	0.120174	0.258061
ENSG00000267033.1|ENSG00000267033	7.35041	-2.17386	0.000290613	0.0322034	Up	0	0.387091
ENSG00000267057.6|LINC01905	0.637973	-2.23579	0.612094	1	Up	0.137342	0.215051
ENSG00000267064.2|UXT-AS1	1.07998	-1.72462	0.270771	1	Up	0.171677	0.365586
ENSG00000267121.7|FMNL1-DT	2.23527	-0.935536	0.0105702	0.521154	Up	0.171677	0.817193
ENSG00000267123.7|SCAT1	0.600218	-1.56234	0.503	1	Up	0.240348	0.365586
ENSG00000267152.1|ENSG00000267152	1.24735	-1.50145	0.195166	1	Up	0.188845	0.451606
ENSG00000267199.1|ENSG00000267199	0.823281	0.0127412	0.277818	1	Up	0.703877	1.24729
ENSG00000267201.1|LINC01775	1.10859	-0.666946	0.183242	1	Up	0.37769	0.817193
ENSG00000267218.2|ENSG00000267218	0.759697	-1.47651	0.393996	1	Up	0.240348	0.408596
ENSG00000267226.2|MALT1-AS1	1.53646	-1.19948	0.0874894	1	Up	0.206013	0.602142
ENSG00000267248.5|ENSG00000267248	1.0159	-0.127259	0.17717	1	Up	0.583703	1.18278
ENSG00000267283.1|ENSG00000267283	0.951684	-1.92966	0.335879	1	Up	0.15451	0.301071
ENSG00000267404.1|ENSG00000267404	1.23679	0.0581082	0.093229	1	Up	0.600871	1.41933
ENSG00000267405.1|ENSG00000267405	0.806118	-0.980148	0.356891	1	Up	0.343355	0.602142
ENSG00000267532.5|MIR497HG	0.611086	0.395027	0.416911	1	Up	1.0129	1.54837
ENSG00000267583.5|ZNF24TR	0.996396	-1.25004	0.232558	1	Up	0.257516	0.516122
ENSG00000267649.1|ENSG00000267649	0.94046	-0.442788	0.229628	1	Up	0.480697	0.924718
ENSG00000267698.2|ENSG00000267698	0.642449	0.860182	0.35915	1	Up	1.39059	2.17201
ENSG00000267731.1|ENSG00000267731	1.04482	-2.36528	0.352672	1	Up	0.103006	0.215051
ENSG00000267740.5|ENSG00000267740	4.49334	2.02978	2.41364e-08	1.63718e-05	Up	0.343355	7.78484
ENSG00000267786.1|ENSG00000267786	0.666173	-1.83353	0.521385	1	Up	0.188845	0.301071
ENSG00000267905.5|VSIG10L-AS1	0.97875	-0.946192	0.254857	1	Up	0.326187	0.645152
ENSG00000267952.1|ENSG00000267952	7.08915	-2.39321	0.00100641	0.0768855	Up	0	0.322576
ENSG00000268093.1|ENSG00000268093	0.627752	-0.362014	0.409516	1	Up	0.583703	0.903213
ENSG00000268129.2|ENSG00000268129	1.01297	-0.49925	0.190766	1	Up	0.446361	0.903213
ENSG00000268140.1|PCGF7P	1.57475	-1.41304	0.0817032	1	Up	0.171677	0.516122
ENSG00000268173.3|ENSG00000268173	8.5776	6.72366	1.18322e-20	2.58492e-16	Up	0.549368	210.793
ENSG00000268182.6|SMIM17	1.4374	-2.35714	0.187026	1	Up	0.0858387	0.236556
ENSG00000268677.1|ENSG00000268677	1.30134	-2.43497	0.23879	1	Up	0.0858387	0.215051
ENSG00000268744.1|ENSG00000268744	0.898366	-2.10274	0.431875	1	Up	0.137342	0.258061
ENSG00000268931.1|ENSG00000268931	0.993103	-1.77489	0.315121	1	Up	0.171677	0.344081
ENSG00000268975.2|MIA-RAB4B	4.50023	0.904418	1.4861e-07	7.3922e-05	Up	0.15451	3.54834
ENSG00000269019.2|HOMER3-AS1	0.645614	0.342012	0.381621	1	Up	0.961393	1.50535
ENSG00000269242.1|ENSG00000269242	1.03003	1.68627	0.132954	1	Up	2.09446	4.27951
ENSG00000269307.1|ENSG00000269307	7.63831	-1.92405	9.63608e-05	0.0143796	Up	0	0.473112
ENSG00000269486.2|ERVK9-11	1.7496	-2.42662	0.109379	1	Up	0.0686709	0.236556
ENSG00000269533.5|ENSG00000269533	1.31643	-1.14125	0.114552	1	Up	0.240348	0.602142
ENSG00000269887.1|ENSG00000269887	1.02622	-1.63494	0.298081	1	Up	0.188845	0.387091
ENSG00000269892.1|ENSG00000269892	0.774036	-2.16781	0.514813	1	Up	0.137342	0.236556
ENSG00000269893.10|SNHG8	0.802932	4.44641	0.224475	1	Up	15.863	27.677
ENSG00000269895.1|ENSG00000269895	1.88101	-2.08057	0.0572733	1	Up	0.0858387	0.322576
ENSG00000269902.1|ENSG00000269902	0.799979	-0.528019	0.303817	1	Up	0.480697	0.838698
ENSG00000269906.1|ENSG00000269906	1.1921	0.983806	0.0872373	1	Up	1.18457	2.70964
ENSG00000269921.1|ENSG00000269921	0.963166	-2.22804	0.394643	1	Up	0.120174	0.236556
ENSG00000269925.1|ENSG00000269925	1.28256	-0.683553	0.119726	1	Up	0.343355	0.838698
ENSG00000269949.1|ENSG00000269949	1.0875	-2.16024	0.324544	1	Up	0.120174	0.258061
ENSG00000269982.1|ENSG00000269982	0.602641	-0.641907	0.460565	1	Up	0.480697	0.731172
ENSG00000269984.1|ENSG00000269984	0.894575	-2.44332	0.438083	1	Up	0.103006	0.193546
ENSG00000270022.3|ENSG00000270022	0.699487	0.128659	0.350467	1	Up	0.806884	1.31181
ENSG00000270039.1|ENSG00000270039	1.01283	-2.04034	0.361697	1	Up	0.137342	0.279566
ENSG00000270072.1|ENSG00000270072	0.670643	-0.378442	0.374612	1	Up	0.566535	0.903213
ENSG00000270130.1|ENSG00000270130	1.63338	-1.37337	0.0706332	1	Up	0.171677	0.537627
ENSG00000270175.2|ENSG00000270175	0.76538	-0.0918235	0.320336	1	Up	0.669542	1.13977
ENSG00000270210.1|ENSG00000270210	1.10376	-1.58912	0.25882	1	Up	0.188845	0.408596
ENSG00000270302.1|ENSG00000270302	1.31009	-1.86721	0.177284	1	Up	0.137342	0.344081
ENSG00000270361.1|ENSG00000270361	0.898366	-2.10274	0.431875	1	Up	0.137342	0.258061
ENSG00000270460.1|ENSG00000270460	0.801877	-1.88075	0.426125	1	Up	0.171677	0.301071
ENSG00000270503.1|YTHDF2P1	1.31173	-1.71826	0.174456	1	Up	0.15451	0.387091
ENSG00000270577.1|ENSG00000270577	1.18088	-2.29105	0.283653	1	Up	0.103006	0.236556
ENSG00000270659.2|ENSG00000270659	0.684843	-0.595304	0.401305	1	Up	0.480697	0.774183
ENSG00000270726.6_PAR_Y|ENSG00000270726	1.80382	-1.90894	0.0638717	1	Up	0.103006	0.365586
ENSG00000270883.1|ENSG00000270883	2.38737	-2.34086	0.06403	1	Up	0.0515032	0.279566
ENSG00000270977.2|ENSG00000270977	0.642408	-1.36707	0.488687	1	Up	0.274684	0.430101
ENSG00000271002.1|ENSG00000271002	1.56173	-2.28312	0.146765	1	Up	0.0858387	0.258061
ENSG00000271011.1|ENSG00000271011	1.27185	-0.992084	0.11674	1	Up	0.274684	0.666657
ENSG00000271040.1|TMEM242-DT	0.658151	-1.13236	0.450687	1	Up	0.326187	0.516122
ENSG00000271079.1|CTAGE15	0.593947	-0.598981	0.472999	1	Up	0.497864	0.752677
ENSG00000271092.5|TLCD4-RWDD3	0.939103	-1.47082	0.348276	1	Up	0.223181	0.430101
ENSG00000271121.2|NUDT4P2	0.742963	2.32593	0.273089	1	Up	3.7254	6.23647
ENSG00000271127.2|ENSG00000271127	0.734118	2.87767	0.272124	1	Up	5.49368	9.13965
ENSG00000271133.7|ITGB8-AS1	1.87393	-2.349	0.083497	1	Up	0.0686709	0.258061
ENSG00000271138.1|IGLVIVOR22-1	0.801877	-1.88075	0.426125	1	Up	0.171677	0.301071
ENSG00000271141.1|ENSG00000271141	1.0733	-1.11787	0.202302	1	Up	0.274684	0.580637
ENSG00000271590.1|ENSG00000271590	1.05046	-1.87398	0.285115	1	Up	0.15451	0.322576
ENSG00000271631.1|ENSG00000271631	2.27291	-2.41826	0.083497	1	Up	0.0515032	0.258061
ENSG00000271672.1|DUXAP8	3.13918	-1.41992	0.00117558	0.0888994	Up	0.0686709	0.623647
ENSG00000271749.1|ENSG00000271749	1.87393	-2.349	0.083497	1	Up	0.0686709	0.258061
ENSG00000271788.1|ENSG00000271788	0.876011	-1.15594	0.301975	1	Up	0.291851	0.537627
ENSG00000271797.1|ENSG00000271797	1.308	-2.03311	0.180372	1	Up	0.120174	0.301071
ENSG00000271806.1|ENSG00000271806	1.16742	-0.758772	0.157034	1	Up	0.343355	0.774183
ENSG00000271810.5|ENSG00000271810	1.01283	-2.04034	0.361697	1	Up	0.137342	0.279566
ENSG00000271816.1|BMS1P4	1.65724	1.8175	0.0167138	0.760155	Up	1.68244	5.31175
ENSG00000271862.1|ENSG00000271862	1.06652	0.131743	0.153099	1	Up	0.686709	1.44084
ENSG00000271992.1|ENSG00000271992	1.5861	-1.86045	0.101169	1	Up	0.120174	0.365586
ENSG00000272070.3|ENSG00000272070	1.46272	-1.04432	0.0797222	1	Up	0.240348	0.666657
ENSG00000272076.1|ENSG00000272076	0.801877	-1.88075	0.426125	1	Up	0.171677	0.301071
ENSG00000272097.2|TMEM14B-DT	1.56854	-1.07121	0.0598362	1	Up	0.223181	0.666657
ENSG00000272129.1|ENSG00000272129	1.24711	-0.149508	0.101557	1	Up	0.515032	1.22579
ENSG00000272138.3|LINC01607	1.81556	-1.00419	0.0365433	1	Up	0.206013	0.731172
ENSG00000272159.1|ENSG00000272159	0.676858	-2.37342	0.580436	1	Up	0.120174	0.193546
ENSG00000272175.1|ENSG00000272175	0.898366	-2.10274	0.431875	1	Up	0.137342	0.258061
ENSG00000272189.1|MAP7-AS1	0.759697	-1.47651	0.393996	1	Up	0.240348	0.408596
ENSG00000272192.2|PDE7A-DT	1.26827	-1.08067	0.129867	1	Up	0.257516	0.623647
ENSG00000272205.2|POU2F1-DT	1.04285	0.457049	0.14272	1	Up	0.875554	1.80643
ENSG00000272263.1|ENSG00000272263	1.03457	-0.539372	0.178922	1	Up	0.429193	0.881708
ENSG00000272275.1|ENSG00000272275	1.60823	-1.2655	0.0740011	1	Up	0.188845	0.580637
ENSG00000272293.1|ENSG00000272293	0.695835	-1.93658	0.573302	1	Up	0.171677	0.279566
ENSG00000272305.5|ENSG00000272305	0.894364	0.767357	0.211018	1	Up	1.16741	2.17201
ENSG00000272316.1|ENSG00000272316	0.725616	0.910147	0.296795	1	Up	1.39059	2.30104
ENSG00000272323.1|TTC23L-AS1	0.800625	0.303865	0.267862	1	Up	0.875554	1.52686
ENSG00000272379.1|ENSG00000272379	1.62449	-2.02589	0.0967864	1	Up	0.103006	0.322576
ENSG00000272414.6|FAM47E-STBD1	4.89523	1.28101	1.35077e-08	9.7534e-06	Up	0.15451	4.6666
ENSG00000272432.1|ENSG00000272432	1.49922	-1.91584	0.122481	1	Up	0.120174	0.344081
ENSG00000272489.1|ENSG00000272489	1.26417	-1.17501	0.129437	1	Up	0.240348	0.580637
ENSG00000272506.1|ENSG00000272506	1.21765	-1.92275	0.21179	1	Up	0.137342	0.322576
ENSG00000272525.2|BTF3-DT	0.645099	-0.127577	0.404264	1	Up	0.686709	1.07525
ENSG00000272604.1|ENSG00000272604	1.0875	-2.16024	0.324544	1	Up	0.120174	0.258061
ENSG00000272606.2|PPP4R3B-DT	0.724251	-0.572537	0.374441	1	Up	0.480697	0.795688
ENSG00000272636.5|DOC2B	1.67619	-2.21254	0.11546	1	Up	0.0858387	0.279566
ENSG00000272638.1|ENSG00000272638	1.21765	-1.92275	0.21179	1	Up	0.137342	0.322576
ENSG00000272654.2|JTB-DT	0.996369	0.154654	0.1685	1	Up	0.721045	1.44084
ENSG00000272674.4|PCDHB16	1.39697	-1.81365	0.14853	1	Up	0.137342	0.365586
ENSG00000272716.2|SLC30A6-DT	0.753861	-1.01027	0.390757	1	Up	0.343355	0.580637
ENSG00000272750.1|ENSG00000272750	0.952721	0.126859	0.186184	1	Up	0.721045	1.39783
ENSG00000272763.1|ENSG00000272763	1.74558	-1.75544	0.0694193	1	Up	0.120174	0.408596
ENSG00000272791.1|ENSG00000272791	0.752073	-0.823529	0.329842	1	Up	0.394858	0.666657
ENSG00000272807.1|ENSG00000272807	1.40977	-0.987553	0.08217	1	Up	0.257516	0.688162
ENSG00000272808.4|GCAWKR	2.66873	3.58104	0.000150758	0.0198504	Up	3.2447	20.6449
ENSG00000272822.2|ENSG00000272822	7.42795	-2.10737	0.00021796	0.0262302	Up	0	0.408596
ENSG00000272843.1|ENSG00000272843	1.0875	-2.16024	0.324544	1	Up	0.120174	0.258061
ENSG00000272853.2|SUV39H2-DT	0.669202	0.140168	0.374582	1	Up	0.824051	1.31181
ENSG00000272902.2|TBC1D8-AS1	0.888606	-0.524476	0.251644	1	Up	0.463529	0.860203
ENSG00000272915.1|ENSG00000272915	1.56173	-2.28312	0.146765	1	Up	0.0858387	0.258061
ENSG00000273045.7|C2orf15	0.964919	1.11202	0.169986	1	Up	1.44209	2.81716
ENSG00000273090.1|ENSG00000273090	0.619164	-1.6472	0.567307	1	Up	0.223181	0.344081
ENSG00000273129.3|PACERR	1.25208	-0.0564663	0.0903925	1	Up	0.549368	1.31181
ENSG00000273162.1|ENSG00000273162	0.640095	0.261628	0.374515	1	Up	0.90989	1.41933
ENSG00000273176.1|ENSG00000273176	0.734689	-1.40078	0.416921	1	Up	0.257516	0.430101
ENSG00000273331.1|TM4SF19-DYNLT2B	0.66478	0.450178	0.367826	1	Up	1.03006	1.63439
ENSG00000273363.1|ENSG00000273363	1.41967	-2.15268	0.183672	1	Up	0.103006	0.279566
ENSG00000273375.1|ENSG00000273375	1.5054	-0.675833	0.0600646	1	Up	0.309019	0.881708
ENSG00000273382.1|TMEM167B-DT	1.31643	-1.14125	0.114552	1	Up	0.240348	0.602142
ENSG00000273399.2|ENSG00000273399	0.900656	-1.8269	0.366588	1	Up	0.171677	0.322576
ENSG00000273416.1|ENSG00000273416	1.4374	-2.35714	0.187026	1	Up	0.0858387	0.236556
ENSG00000273442.1|ENSG00000273442	0.804699	-1.36166	0.371253	1	Up	0.257516	0.451606
ENSG00000273454.1|ENSG00000273454	1.30521	-2.22029	0.228158	1	Up	0.103006	0.258061
ENSG00000273514.2|FOXD4L6	1.16192	-1.67596	0.232646	1	Up	0.171677	0.387091
ENSG00000273524.1|Metazoa_SRP	1.7496	-2.42662	0.109379	1	Up	0.0686709	0.236556
ENSG00000273687.1|ENSG00000273687	0.759697	-1.47651	0.393996	1	Up	0.240348	0.408596
ENSG00000273702.1|ENSG00000273702	1.45254	-0.207086	0.0549209	1	Up	0.446361	1.22579
ENSG00000273771.1|ENSG00000273771	1.18262	0.136616	0.112103	1	Up	0.652374	1.48385
ENSG00000273783.2|GTF2A1-AS1	0.89008	-0.425574	0.258293	1	Up	0.497864	0.924718
ENSG00000273821.1|ENSG00000273821	2.21981	-1.84695	0.0236304	0.954568	Up	0.0858387	0.408596
ENSG00000273893.1|ENSG00000273893	0.875492	0.17482	0.22966	1	Up	0.772548	1.41933
ENSG00000274038.1|ENSG00000274038	1.308	-2.03311	0.180372	1	Up	0.120174	0.301071
ENSG00000274051.1|ENSG00000274051	1.52572	-2.08796	0.119582	1	Up	0.103006	0.301071
ENSG00000274093.1|ENSG00000274093	0.871468	-1.32353	0.293949	1	Up	0.257516	0.473112
ENSG00000274173.1|LINC02967	1.07588	-1.38979	0.21793	1	Up	0.223181	0.473112
ENSG00000274266.1|SNORA73A	0.778564	5.57097	0.237427	1	Up	34.9878	60.0207
ENSG00000274276.6|ENSG00000274276	0.958848	4.40823	0.147827	1	Up	14.4037	27.9996
ENSG00000274315.1|ENSG00000274315	1.36686	-1.10824	0.101443	1	Up	0.240348	0.623647
ENSG00000274367.1|ENSG00000274367	1.21784	-1.11305	0.145812	1	Up	0.257516	0.602142
ENSG00000274383.1|ENSG00000274383	0.876011	-1.15594	0.301975	1	Up	0.291851	0.537627
ENSG00000274414.1|ENSG00000274414	1.03883	-1.05833	0.220226	1	Up	0.291851	0.602142
ENSG00000274423.1|SEC22B2P	1.30134	-2.43497	0.23879	1	Up	0.0858387	0.215051
ENSG00000274471.3|ENSG00000274471	1.07998	-1.72462	0.270771	1	Up	0.171677	0.365586
ENSG00000274492.1|ENSG00000274492	1.05046	-1.87398	0.285115	1	Up	0.15451	0.322576
ENSG00000274529.6|SEBOX	7.42795	-2.10737	0.00021796	0.0262302	Up	0	0.408596
ENSG00000274561.1|ENSG00000274561	1.00936	0.129303	0.161105	1	Up	0.703877	1.41933
ENSG00000274600.2|RIMBP3B	1.74558	-1.75544	0.0694193	1	Up	0.120174	0.408596
ENSG00000274695.1|ENSG00000274695	1.41967	-2.15268	0.183672	1	Up	0.103006	0.279566
ENSG00000274918.1|ENSG00000274918	0.820248	-1.64107	0.421156	1	Up	0.206013	0.365586
ENSG00000274929.1|ENSG00000274929	1.87393	-2.349	0.083497	1	Up	0.0686709	0.258061
ENSG00000274934.1|ENSG00000274934	1.67619	-2.21254	0.11546	1	Up	0.0858387	0.279566
ENSG00000274978.1|RNU11	1.47891	-1.76192	0.124578	1	Up	0.137342	0.387091
ENSG00000274986.1|MIR6750	0.606852	-2.11013	0.63922	1	Up	0.15451	0.236556
ENSG00000275014.1|RN7SL166P	7.35041	-2.17386	0.000290613	0.0322034	Up	0	0.387091
ENSG00000275024.1|ENSG00000275024	1.7496	-2.42662	0.109379	1	Up	0.0686709	0.236556
ENSG00000275191.1|ENSG00000275191	0.894575	-2.44332	0.438083	1	Up	0.103006	0.193546
ENSG00000275202.1|ENSG00000275202	1.21791	-0.596204	0.131224	1	Up	0.37769	0.881708
ENSG00000275207.1|MIR6740	0.845641	-1.98747	0.465039	1	Up	0.15451	0.279566
ENSG00000275236.1|ENSG00000275236	1.35961	-0.85266	0.0957251	1	Up	0.291851	0.752677
ENSG00000275318.1|ENSG00000275318	1.35071	-0.446578	0.0801345	1	Up	0.394858	1.01074
ENSG00000275325.5|PDCD6IPP1	0.626755	1.00007	0.36938	1	Up	1.5451	2.38706
ENSG00000275401.1|ENSG00000275401	0.598502	0.457362	0.401264	1	Up	1.0644	1.61288
ENSG00000275413.1|ENSG00000275413	1.11887	-1.9804	0.253153	1	Up	0.137342	0.301071
ENSG00000275484.1|ENSG00000275484	1.11698	-0.0619248	0.131501	1	Up	0.583703	1.2688
ENSG00000275569.1|ENSG00000275569	0.661107	-1.44095	0.467852	1	Up	0.257516	0.408596
ENSG00000275601.1|ENSG00000275601	0.692456	-1.26032	0.413309	1	Up	0.291851	0.473112
ENSG00000275638.1|ENSG00000275638	1.71694	-1.96628	0.078524	1	Up	0.103006	0.344081
ENSG00000275734.2|ENSG00000275734	0.845762	-0.31707	0.264252	1	Up	0.549368	0.989233
ENSG00000275793.1|RIMBP3	0.939103	-1.47082	0.348276	1	Up	0.223181	0.430101
ENSG00000275854.1|ENSG00000275854	2.00671	-1.40192	0.0275183	1	Up	0.137342	0.559132
ENSG00000275895.8|ENSG00000275895	0.956878	3.30797	0.151526	1	Up	6.71258	13.0321
ENSG00000275901.1|Metazoa_SRP	0.993103	-1.77489	0.315121	1	Up	0.171677	0.344081
ENSG00000275939.1|ENSG00000275939	0.963166	-2.22804	0.394643	1	Up	0.120174	0.236556
ENSG00000276058.1|STMN1P1	0.98657	-1.09016	0.244669	1	Up	0.291851	0.580637
ENSG00000276076.6|ENSG00000276076	1.4374	-2.35714	0.187026	1	Up	0.0858387	0.236556
ENSG00000276102.1|MIR6747	1.01283	-2.04034	0.361697	1	Up	0.137342	0.279566
ENSG00000276136.1|ENSG00000276136	1.40678	-1.97334	0.14853	1	Up	0.120174	0.322576
ENSG00000276180.2|H4C9	0.619164	-1.6472	0.567307	1	Up	0.223181	0.344081
ENSG00000276188.1|ENSG00000276188	1.30521	-2.22029	0.228158	1	Up	0.103006	0.258061
ENSG00000276390.1|ENSG00000276390	0.900656	-1.8269	0.366588	1	Up	0.171677	0.322576
ENSG00000276449.1|ENSG00000276449	0.928135	-0.842183	0.263542	1	Up	0.360522	0.688162
ENSG00000276489.1|MIR6829	0.894575	-2.44332	0.438083	1	Up	0.103006	0.193546
ENSG00000276523.1|ENSG00000276523	0.600218	-1.56234	0.503	1	Up	0.240348	0.365586
ENSG00000276547.2|PCDHGB5	1.88592	2.11856	0.00656709	0.349163	Up	1.83695	6.7956
ENSG00000276564.1|ENSG00000276564	1.13754	0.701034	0.113407	1	Up	0.995729	2.19352
ENSG00000276598.1|MIR6893	0.606852	-2.11013	0.63922	1	Up	0.15451	0.236556
ENSG00000276727.1|ENSG00000276727	0.963166	-2.22804	0.394643	1	Up	0.120174	0.236556
ENSG00000276757.1|RN7SL192P	0.661107	-1.44095	0.467852	1	Up	0.257516	0.408596
ENSG00000276840.1|PMS2P13	1.13816	1.2766	0.104457	1	Up	1.49359	3.29028
ENSG00000276900.1|ENSG00000276900	0.853957	2.30019	0.204623	1	Up	3.48505	6.30099
ENSG00000276926.1|MIR6797	0.666082	-0.706845	0.403125	1	Up	0.446361	0.709667
ENSG00000276931.1|ENSG00000276931	0.722359	-0.727854	0.360004	1	Up	0.429193	0.709667
ENSG00000277130.1|ENSG00000277130	0.865532	-0.699059	0.271034	1	Up	0.412026	0.752677
ENSG00000277156.1|TOMM40P1	0.993103	-1.77489	0.315121	1	Up	0.171677	0.344081
ENSG00000277161.2|PIGW	0.661236	1.0973	0.348697	1	Up	1.63093	2.58061
ENSG00000277173.1|ENSG00000277173	0.632473	-0.778942	0.419933	1	Up	0.429193	0.666657
ENSG00000277342.1|ENSG00000277342	1.56173	-2.28312	0.146765	1	Up	0.0858387	0.258061
ENSG00000277396.1|Metazoa_SRP	0.794199	-1.12752	0.354733	1	Up	0.309019	0.537627
ENSG00000277545.1|ENSG00000277545	0.606852	-2.11013	0.63922	1	Up	0.15451	0.236556
ENSG00000277568.1|ENSG00000277568	1.11887	-1.9804	0.253153	1	Up	0.137342	0.301071
ENSG00000277590.1|MIR7845	0.944277	-1.6822	0.343208	1	Up	0.188845	0.365586
ENSG00000277767.1|ENSG00000277767	1.41967	-2.15268	0.183672	1	Up	0.103006	0.279566
ENSG00000277971.1|ENSG00000277971	0.787984	-1.55644	0.445397	1	Up	0.223181	0.387091
ENSG00000278238.2|CKAP2-DT	0.900656	-1.8269	0.366588	1	Up	0.171677	0.322576
ENSG00000278249.1|SCARNA2	0.749378	5.30723	0.255549	1	Up	29.5113	49.6122
ENSG00000278463.2|H2AC4	0.624671	1.69684	0.362093	1	Up	2.52366	3.89242
ENSG00000278480.1|ZBTB2P1	1.07998	-1.72462	0.270771	1	Up	0.171677	0.365586
ENSG00000278588.2|H2BC10	0.730802	3.86552	0.270643	1	Up	10.9358	18.1503
ENSG00000278592.1|ENSG00000278592	1.05617	-0.971174	0.215096	1	Up	0.309019	0.645152
ENSG00000278594.1|ENSG00000278594	0.90219	-1.59512	0.369464	1	Up	0.206013	0.387091
ENSG00000278615.5|C11orf98	1.07535	1.93344	0.116781	1	Up	2.43782	5.13971
ENSG00000278662.6|GOLGA6L10	1.44384	-0.110307	0.0581562	1	Up	0.480697	1.31181
ENSG00000278700.1|Metazoa_SRP	0.951684	-1.92966	0.335879	1	Up	0.15451	0.301071
ENSG00000278733.1|ENSG00000278733	1.30134	-2.43497	0.23879	1	Up	0.0858387	0.215051
ENSG00000278876.1|ENSG00000278876	0.627128	0.779504	0.38481	1	Up	1.32192	2.04298
ENSG00000278879.1|ENSG00000278879	0.95008	-0.210233	0.202197	1	Up	0.566535	1.09676
ENSG00000278886.1|ENSG00000278886	0.644327	-0.618424	0.429983	1	Up	0.480697	0.752677
ENSG00000278903.5|ENSG00000278903	0.617263	-0.959487	0.499294	1	Up	0.37769	0.580637
ENSG00000278918.1|ENSG00000278918	7.98468	-1.61395	1.79859e-05	0.0039087	Up	0	0.602142
ENSG00000278921.2|EPB41L4A-DT	0.833279	-1.43535	0.348276	1	Up	0.240348	0.430101
ENSG00000278943.1|ENSG00000278943	1.30521	-2.22029	0.228158	1	Up	0.103006	0.258061
ENSG00000278962.1|ENSG00000278962	0.827102	-2.299	0.479207	1	Up	0.120174	0.215051
ENSG00000278979.1|ENSG00000278979	1.05046	-1.87398	0.285115	1	Up	0.15451	0.322576
ENSG00000279026.1|ENSG00000279026	1.05046	-1.87398	0.285115	1	Up	0.15451	0.322576
ENSG00000279057.1|ENSG00000279057	0.772868	-0.449571	0.328735	1	Up	0.515032	0.881708
ENSG00000279059.1|ENSG00000279059	0.600505	0.211947	0.414702	1	Up	0.892722	1.35482
ENSG00000279066.1|HEXD-IT1	0.990308	-0.741219	0.235741	1	Up	0.37769	0.752677
ENSG00000279070.2|ENSG00000279070	0.993103	-1.77489	0.315121	1	Up	0.171677	0.344081
ENSG00000279072.1|ENSG00000279072	0.666173	-1.83353	0.521385	1	Up	0.188845	0.301071
ENSG00000279085.1|ENSG00000279085	0.606852	-2.11013	0.63922	1	Up	0.15451	0.236556
ENSG00000279135.1|ENSG00000279135	1.56173	-2.28312	0.146765	1	Up	0.0858387	0.258061
ENSG00000279166.1|ENSG00000279166	1.21765	-1.92275	0.21179	1	Up	0.137342	0.322576
ENSG00000279348.1|ENSG00000279348	0.880981	1.10802	0.211481	1	Up	1.49359	2.75265
ENSG00000279369.1|ENSG00000279369	0.939103	-1.47082	0.348276	1	Up	0.223181	0.430101
ENSG00000279373.1|ENSG00000279373	1.56173	-2.28312	0.146765	1	Up	0.0858387	0.258061
ENSG00000279431.1|ENSG00000279431	0.637973	-2.23579	0.612094	1	Up	0.137342	0.215051
ENSG00000279464.1|ENSG00000279464	1.1031	-0.495758	0.153252	1	Up	0.429193	0.924718
ENSG00000279502.1|ENSG00000279502	0.605783	-0.906185	0.459963	1	Up	0.394858	0.602142
ENSG00000279511.1|ENSG00000279511	0.979727	-1.55054	0.323905	1	Up	0.206013	0.408596
ENSG00000279659.1|ENSG00000279659	0.871929	-0.484793	0.26415	1	Up	0.480697	0.881708
ENSG00000279716.1|ENSG00000279716	0.637973	-2.23579	0.612094	1	Up	0.137342	0.215051
ENSG00000279809.1|ENSG00000279809	5.06241	1.27583	6.43767e-09	5.14646e-06	Up	0.137342	4.6666
ENSG00000279819.1|ENSG00000279819	0.619164	-1.6472	0.567307	1	Up	0.223181	0.344081
ENSG00000279827.1|ENSG00000279827	0.779187	-1.29156	0.351957	1	Up	0.274684	0.473112
ENSG00000279829.1|ENSG00000279829	1.81916	-1.70556	0.0576834	1	Up	0.120174	0.430101
ENSG00000279837.1|ENSG00000279837	0.606852	-2.11013	0.63922	1	Up	0.15451	0.236556
ENSG00000279865.1|ENSG00000279865	0.773117	-1.0677	0.373174	1	Up	0.326187	0.559132
ENSG00000279901.1|ENSG00000279901	0.902165	1.75796	0.185075	1	Up	2.33481	4.36553
ENSG00000279913.1|ENSG00000279913	1.30134	-2.43497	0.23879	1	Up	0.0858387	0.215051
ENSG00000279942.1|ENSG00000279942	1.51364	-1.45378	0.0946183	1	Up	0.171677	0.494617
ENSG00000279965.1|LINC03032	1.78223	-2.14511	0.0910982	1	Up	0.0858387	0.301071
ENSG00000280002.1|ENSG00000280002	0.7123	2.79524	0.286872	1	Up	5.23616	8.58052
ENSG00000280046.1|ENSG00000280046	0.67045	2.86075	0.315329	1	Up	5.57951	8.88159
ENSG00000280062.1|ENSG00000280062	1.308	-2.03311	0.180372	1	Up	0.120174	0.301071
ENSG00000280077.1|ENSG00000280077	0.812332	0.58563	0.254841	1	Up	1.0644	1.87094
ENSG00000280107.1|ENSG00000280107	0.847486	-0.654353	0.285285	1	Up	0.429193	0.774183
ENSG00000280143.1|ENSG00000280143	0.587223	0.895843	0.409224	1	Up	1.45926	2.19352
ENSG00000280145.3|ENSG00000280145	0.716779	-1.09968	0.410207	1	Up	0.326187	0.537627
ENSG00000280149.1|ENSG00000280149	0.637973	-2.23579	0.612094	1	Up	0.137342	0.215051
ENSG00000280157.1|ENSG00000280157	0.717014	-0.270348	0.353571	1	Up	0.600871	0.989233
ENSG00000280181.1|ENSG00000280181	0.73337	-1.68845	0.479616	1	Up	0.206013	0.344081
ENSG00000280216.1|ENSG00000280216	0.963166	-2.22804	0.394643	1	Up	0.120174	0.236556
ENSG00000280274.1|ENSG00000280274	1.1587	-0.833812	0.15817	1	Up	0.326187	0.731172
ENSG00000280278.1|FLJ30679	1.30521	-2.22029	0.228158	1	Up	0.103006	0.258061
ENSG00000280353.1|ENSG00000280353	1.09499	-1.28112	0.187314	1	Up	0.240348	0.516122
ENSG00000280356.1|ENSG00000280356	0.586338	-0.161302	0.447167	1	Up	0.686709	1.03224
ENSG00000280387.1|ENSG00000280387	0.797716	-0.796961	0.303322	1	Up	0.394858	0.688162
ENSG00000280402.1|ENSG00000280402	0.701559	-0.0946009	0.365261	1	Up	0.686709	1.11826
ENSG00000280414.1|ENSG00000280414	0.804699	-1.36166	0.371253	1	Up	0.257516	0.451606
ENSG00000280474.1|ENSG00000280474	0.868979	-0.587966	0.277562	1	Up	0.446361	0.817193
ENSG00000280537.2|ENSG00000280537	0.799979	-0.528019	0.303817	1	Up	0.480697	0.838698
ENSG00000280758.1|ENSG00000280758	1.01283	-2.04034	0.361697	1	Up	0.137342	0.279566
ENSG00000281128.2|PTENP1-AS	0.676858	-2.37342	0.580436	1	Up	0.120174	0.193546
ENSG00000281156.1|MIR3651	0.731182	-2.04757	0.545915	1	Up	0.15451	0.258061
ENSG00000281348.1|ENSG00000281348	0.992664	-0.46022	0.202499	1	Up	0.463529	0.924718
ENSG00000281357.5|ARRDC3-AS1	0.623996	1.52116	0.363971	1	Up	2.23181	3.44081
ENSG00000281358.1|RASSF1-AS1	1.74558	-1.75544	0.0694193	1	Up	0.120174	0.408596
ENSG00000281469.1|ENSG00000281469	1.0875	-2.16024	0.324544	1	Up	0.120174	0.258061
ENSG00000281903.3|LINC02246	1.7115	-0.13232	0.0244588	0.977654	Up	0.412026	1.35482
ENSG00000282339.1|ENSG00000282339	0.637973	-2.23579	0.612094	1	Up	0.137342	0.215051
ENSG00000282386.1|ENSG00000282386	0.684356	0.757396	0.337519	1	Up	1.27041	2.04298
ENSG00000282787.1|ENSG00000282787	1.05331	-1.50723	0.283853	1	Up	0.206013	0.430101
ENSG00000282843.1|ENSG00000282843	0.774036	-2.16781	0.514813	1	Up	0.137342	0.236556
ENSG00000283000.2|LINC02635	0.68216	-1.51882	0.445397	1	Up	0.240348	0.387091
ENSG00000283031.2|ENSG00000283031	0.957014	-1.03177	0.262816	1	Up	0.309019	0.602142
ENSG00000283057.1|ENSG00000283057	0.759697	-1.47651	0.393996	1	Up	0.240348	0.408596
ENSG00000283064.1|ENSG00000283064	0.962743	-1.18495	0.252505	1	Up	0.274684	0.537627
ENSG00000283128.3|ENSG00000283128	1.62449	-2.02589	0.0967864	1	Up	0.103006	0.322576
ENSG00000283180.1|MIR6767	0.845641	-1.98747	0.465039	1	Up	0.15451	0.279566
ENSG00000283251.2|ENSG00000283251	1.88576	-1.8537	0.0520938	1	Up	0.103006	0.387091
ENSG00000283355.1|ENSG00000283355	0.719949	-0.901865	0.42351	1	Up	0.37769	0.623647
ENSG00000283483.1|ENSG00000283483	0.88955	0.386234	0.214893	1	Up	0.892722	1.65589
ENSG00000283491.1|ENSG00000283491	0.847486	-0.654353	0.285285	1	Up	0.429193	0.774183
ENSG00000283498.1|MIR1244-2	0.767052	2.53236	0.252145	1	Up	4.2576	7.24721
ENSG00000283525.2|ENSG00000283525	1.63338	-1.37337	0.0706332	1	Up	0.171677	0.537627
ENSG00000283602.1|ENSG00000283602	0.68216	-1.51882	0.445397	1	Up	0.240348	0.387091
ENSG00000283646.2|LINC02009	2.41355	-1.47264	0.00944814	0.475252	Up	0.103006	0.559132
ENSG00000283667.1|ENSG00000283667	1.55401	-1.30233	0.0847783	1	Up	0.188845	0.559132
ENSG00000283683.2|MYOCOS	1.31304	-1.58312	0.171886	1	Up	0.171677	0.430101
ENSG00000283761.1|ENSG00000283761	1.27738	3.26492	0.0573128	1	Up	5.59668	13.5697
ENSG00000283765.1|ENSG00000283765	0.591642	2.41369	0.381749	1	Up	4.22326	6.3655
ENSG00000283886.3|ENSG00000283886	0.692456	-1.26032	0.413309	1	Up	0.291851	0.473112
ENSG00000284074.1|MIR4758	0.801877	-1.88075	0.426125	1	Up	0.171677	0.301071
ENSG00000284292.1|ENSG00000284292	0.68216	-1.51882	0.445397	1	Up	0.240348	0.387091
ENSG00000284512.1|ENSG00000284512	8.56774	-1.07357	8.75702e-07	0.00034389	Up	0	0.903213
ENSG00000284543.1|LINC01226	0.736202	-0.955049	0.407523	1	Up	0.360522	0.602142
ENSG00000284644.1|ENSG00000284644	0.996396	-1.25004	0.232558	1	Up	0.257516	0.516122
ENSG00000284685.2|ENSG00000284685	1.4374	-2.35714	0.187026	1	Up	0.0858387	0.236556
ENSG00000284693.2|LINC02606	1.16192	-1.67596	0.232646	1	Up	0.171677	0.387091
ENSG00000284697.1|ENSG00000284697	1.40678	-1.97334	0.14853	1	Up	0.120174	0.322576
ENSG00000284820.1|ENSG00000284820	0.751348	4.70894	0.255131	1	Up	19.4682	32.7737
ENSG00000284882.2|ENSG00000284882	1.37364	-1.30762	0.128892	1	Up	0.206013	0.537627
ENSG00000284969.1|ENSG00000284969	1.40678	-1.97334	0.14853	1	Up	0.120174	0.322576
ENSG00000284976.2|ENSG00000284976	1.12745	2.03745	0.0979657	1	Up	2.55799	5.59132
ENSG00000284989.1|ENSG00000284989	8.56774	-1.07357	8.75702e-07	0.00034389	Up	0	0.903213
ENSG00000285043.3|ENSG00000285043	0.730194	3.58413	0.27094	1	Up	8.99589	14.9245
ENSG00000285159.1|ENSG00000285159	0.684587	1.60082	0.323866	1	Up	2.30048	3.69887
ENSG00000285160.1|THSD1P1	0.606852	-2.11013	0.63922	1	Up	0.15451	0.236556
ENSG00000285212.2|ENSG00000285212	1.40977	-0.987553	0.08217	1	Up	0.257516	0.688162
ENSG00000285407.1|ENSG00000285407	1.31412	-1.45945	0.169557	1	Up	0.188845	0.473112
ENSG00000285444.1|ENSG00000285444	0.827338	-1.03639	0.339352	1	Up	0.326187	0.580637
[truncated: 209 more rows]

## Sheet: siNRSN2 Vs siLOC100507002
Commonly regulated genes by LUESCC and NRSN2 (negatively)		Commonly regulated genes by LUESCC and NRSN2 (positively)
ENSG00000011083.9|SLC6A7		ENSG00000011677.13|GABRA3
ENSG00000026036.23|RTEL1-TNFRSF6B		ENSG00000015285.12|WAS
ENSG00000071246.11|VASH1		ENSG00000084453.17|SLCO1A2
ENSG00000078900.15|TP73		ENSG00000086827.9|ZW10
ENSG00000089163.4|SIRT4		ENSG00000089041.17|P2RX7
ENSG00000091536.20|MYO15A		ENSG00000089597.18|GANAB
ENSG00000095587.9|TLL2		ENSG00000093100.13|ENSG00000093100
ENSG00000099866.16|MADCAM1		ENSG00000101255.12|TRIB3
ENSG00000100399.16|CHADL		ENSG00000105810.10|CDK6
ENSG00000101307.16|SIRPB1		ENSG00000108448.24|TRIM16L
ENSG00000101331.17|CCM2L		ENSG00000108551.5|RASD1
ENSG00000101470.10|TNNC2		ENSG00000108932.13|SLC16A6
ENSG00000101680.16|LAMA1		ENSG00000109944.11|JHY
ENSG00000101842.14|VSIG1		ENSG00000111186.13|WNT5B
ENSG00000101898.7|MCTS2		ENSG00000111269.3|CREBL2
ENSG00000102445.20|RUBCNL		ENSG00000112319.21|EYA4
ENSG00000103742.12|IGDCC4		ENSG00000112419.15|PHACTR2
ENSG00000105270.15|CLIP3		ENSG00000115252.19|PDE1A
ENSG00000106328.10|FSCN3		ENSG00000115271.11|GCA
ENSG00000106336.13|FBXO24		ENSG00000115896.16|PLCL1
ENSG00000108684.15|ASIC2		ENSG00000116299.17|ELAPOR1
ENSG00000108785.7|HSD17B1P1		ENSG00000117758.14|STX12
ENSG00000113328.19|CCNG1		ENSG00000119471.15|HSDL2
ENSG00000115297.11|TLX2		ENSG00000121211.8|MND1
ENSG00000115468.13|EFHD1		ENSG00000122376.12|SHLD2
ENSG00000115556.14|PLCD4		ENSG00000123131.13|PRDX4
ENSG00000115844.11|DLX2		ENSG00000124159.17|MATN4
ENSG00000116833.14|NR5A2		ENSG00000124882.4|EREG
ENSG00000117983.17|MUC5B		ENSG00000125355.16|TMEM255A
ENSG00000119508.18|NR4A3		ENSG00000125954.13|CHURC1-FNTB
ENSG00000121410.12|A1BG		ENSG00000127366.5|TAS2R5
ENSG00000122477.13|LRRC39		ENSG00000127774.7|EMC6
ENSG00000123342.16|MMP19		ENSG00000127928.13|GNGT1
ENSG00000123364.5|HOXC13		ENSG00000127990.19|SGCE
ENSG00000124391.5|IL17C		ENSG00000130956.14|HABP4
ENSG00000124835.2|ENSG00000124835		ENSG00000131409.13|LRRC4B
ENSG00000128917.8|DLL4		ENSG00000133393.13|CEP20
ENSG00000129991.13|TNNI3		ENSG00000134330.19|IAH1
ENSG00000130226.18|DPP6		ENSG00000134897.14|BIVM
ENSG00000130383.7|FUT5		ENSG00000134899.24|ERCC5
ENSG00000131183.11|SLC34A1		ENSG00000136514.3|RTP4
ENSG00000133401.16|PDZD2		ENSG00000137033.12|IL33
ENSG00000136244.12|IL6		ENSG00000137965.11|IFI44
ENSG00000136378.15|ADAMTS7		ENSG00000138400.13|MDH1B
ENSG00000137745.13|MMP13		ENSG00000138757.15|G3BP2
ENSG00000137857.18|DUOX1		ENSG00000139329.5|LUM
ENSG00000139187.10|KLRG1		ENSG00000140600.17|SH3GL3
ENSG00000139572.4|GPR84		ENSG00000145391.14|SETD7
ENSG00000140678.17|ITGAX		ENSG00000147041.12|SYTL5
ENSG00000143382.16|ADAMTSL4		ENSG00000148483.9|TMEM236
ENSG00000143412.10|ANXA9		ENSG00000150722.11|PPP1R1C
ENSG00000143469.21|SYT14		ENSG00000151224.13|MAT1A
ENSG00000143858.12|SYT2		ENSG00000151229.13|SLC2A13
ENSG00000149634.5|SPATA25		ENSG00000151704.16|KCNJ1
ENSG00000151651.16|ADAM8		ENSG00000153283.13|CD96
ENSG00000157306.14|ZFHX2-AS1		ENSG00000154263.18|ABCA10
ENSG00000160117.16|ANKLE1		ENSG00000155099.8|PIP4P2
ENSG00000160973.8|FOXH1		ENSG00000155158.20|TTC39B
ENSG00000161328.11|LRRC56		ENSG00000155629.15|PIK3AP1
ENSG00000161509.14|GRIN2C		ENSG00000156413.15|FUT6
ENSG00000162571.14|TTLL10		ENSG00000160345.13|PIERCE1
ENSG00000164385.11|LINC01600		ENSG00000163536.13|SERPINI1
ENSG00000164406.8|LEAP2		ENSG00000164185.7|ZNF474
ENSG00000164520.12|RAET1E		ENSG00000164342.14|TLR3
ENSG00000165125.22|TRPV6		ENSG00000164647.9|STEAP1
ENSG00000166183.16|ASPG		ENSG00000164746.14|C7orf57
ENSG00000167131.17|CCDC103		ENSG00000165072.10|MAMDC2
ENSG00000167774.2|ENSG00000167774		ENSG00000165197.5|VEGFD
ENSG00000167992.14|VWCE		ENSG00000165244.7|ZNF367
ENSG00000168453.16|HR		ENSG00000165807.8|PPP1R36
ENSG00000169583.13|CLIC3		ENSG00000165995.24|CACNB2
ENSG00000170074.20|FAM153A		ENSG00000166197.17|NOLC1
ENSG00000170324.21|FRMPD2		ENSG00000167011.9|NAT16
ENSG00000171097.14|KYAT1		ENSG00000168062.10|BATF2
ENSG00000171116.7|HSFX1		ENSG00000171502.15|COL24A1
ENSG00000171962.18|DRC3		ENSG00000171984.15|SHLD1
ENSG00000172345.14|STARD5		ENSG00000172367.16|PDZD3
ENSG00000172803.18|SNX32		ENSG00000174015.10|CBY2
ENSG00000173762.8|CD7		ENSG00000174130.13|TLR6
ENSG00000174353.18|STAG3L3		ENSG00000174514.13|MFSD4A
ENSG00000176054.6|RPL23P2		ENSG00000174808.12|BTC
ENSG00000176076.7|KCNE5		ENSG00000175395.16|ZNF25
ENSG00000179846.11|NKPD1		ENSG00000177694.16|NAALADL2
ENSG00000180422.3|LINC00304		ENSG00000178700.9|DHFR2
ENSG00000180834.8|MAP6D1		ENSG00000179046.9|TRIML2
ENSG00000180998.12|GPR137C		ENSG00000180712.5|LINC02363
ENSG00000182366.11|FAM87A		ENSG00000181016.9|LSMEM1
ENSG00000182885.17|ADGRG3		ENSG00000181804.15|SLC9A9
ENSG00000182912.6|TSPEAR-AS2		ENSG00000183246.8|RIMBP3C
ENSG00000183251.4|OR51B4		ENSG00000184100.6|BRD7P2
ENSG00000183281.15|PLGLB1		ENSG00000184224.3|NDUFV1-DT
ENSG00000183484.12|GPR132		ENSG00000184492.7|FOXD4L1
ENSG00000183785.16|TUBA8		ENSG00000184564.11|SLITRK6
ENSG00000184716.14|SERINC4		ENSG00000185437.16|SH3BGR
ENSG00000184828.10|ZBTB7C		ENSG00000187498.16|COL4A1
ENSG00000185040.14|SPDYE16		ENSG00000196114.3|IFITM3P3
ENSG00000185065.6|UFD1-AS1		ENSG00000197385.6|ZNF860
ENSG00000185133.14|INPP5J		ENSG00000197467.17|COL13A1
ENSG00000185339.10|TCN2		ENSG00000198612.11|COPS8
ENSG00000185684.18|EP400P1		ENSG00000198846.6|TOX
ENSG00000186326.4|RGS9BP		ENSG00000199319.1|RN7SKP25
ENSG00000186847.6|KRT14		ENSG00000200997.1|RNVU1-34
ENSG00000186862.20|PDZD7		ENSG00000202408.2|RNVU1-21
ENSG00000186912.7|P2RY4		ENSG00000203684.5|IBA57-DT
ENSG00000187642.10|PERM1		ENSG00000203801.8|LINC00222
ENSG00000187650.4|VMAC		ENSG00000204055.5|IER5L-AS1
ENSG00000188672.19|RHCE		ENSG00000204611.7|ZNF616
ENSG00000188677.15|PARVB		ENSG00000205181.8|LINC00654
ENSG00000188779.12|SKOR1		ENSG00000205809.11|KLRC2
ENSG00000188981.11|MSANTD1		ENSG00000205810.9|KLRC3
ENSG00000188996.5|HUS1B		ENSG00000206937.1|SNORA70B
ENSG00000189409.14|MMP23B		ENSG00000207175.1|RNU1-67P
ENSG00000189419.8|SPATA41		ENSG00000207205.1|RNVU1-15
ENSG00000197301.7|HMGA2-AS1		ENSG00000207217.1|SNORA80D
ENSG00000197363.11|ZNF517		ENSG00000211448.14|DIO2
ENSG00000198569.10|SLC34A3		ENSG00000212125.2|TAS2R15P
ENSG00000198838.14|RYR3		ENSG00000212195.2|U3
ENSG00000199512.1|RNU6-212P		ENSG00000212789.4|ST13P5
ENSG00000201376.1|SNORA70		ENSG00000213096.11|ZNF254
ENSG00000204947.9|ZNF425		ENSG00000213222.3|TOMM40P4
ENSG00000205420.11|KRT6A		ENSG00000213509.4|PPIAP16
ENSG00000205559.5|CHKB-DT		ENSG00000213648.11|SULT1A4
ENSG00000206634.1|SNORA22		ENSG00000213809.9|KLRK1
ENSG00000206914.1|Y_RNA		ENSG00000213854.3|CNN2P6
ENSG00000213139.8|CRYGS		ENSG00000213856.3|VDAC1P2
ENSG00000213149.3|CNN2P9		ENSG00000213920.9|MDP1
ENSG00000213399.3|RPS2P17		ENSG00000214289.2|RPL39P5
ENSG00000213420.8|GPC2		ENSG00000214770.3|ENSG00000214770
ENSG00000213626.13|LBH		ENSG00000214820.3|MPRIPP1
ENSG00000213638.6|ADAT3		ENSG00000214946.15|TBC1D26
ENSG00000213742.8|ZNF337-AS1		ENSG00000215210.3|RBMXP2
ENSG00000213780.11|GTF2H4		ENSG00000217702.3|ENSG00000217702
ENSG00000213942.3|ENSG00000213942		ENSG00000217950.4|NOC2LP2
ENSG00000213999.17|MEF2B		ENSG00000220515.2|PGAM1P10
ENSG00000214279.13|SCART1		ENSG00000220867.1|HSPE1P26
ENSG00000215630.6|GUSBP9		ENSG00000223356.1|ENSG00000223356
ENSG00000219902.1|RPL35P3		ENSG00000223416.3|RPS26P15
ENSG00000223705.12|NSUN5P1		ENSG00000224165.8|DNAJC27-AS1
ENSG00000223849.1|ENSG00000223849		ENSG00000224553.1|RPS26P20
ENSG00000225075.1|ENSG00000225075		ENSG00000224677.1|PDIA3P2
ENSG00000225108.1|ZBTB45P1		ENSG00000225022.1|UBE2D3P1
ENSG00000225171.2|DUTP6		ENSG00000225131.2|PSME2P2
ENSG00000225285.1|LINC01770		ENSG00000225159.1|NPM1P39
ENSG00000226002.1|GTF2IP14		ENSG00000225259.4|ST13P6
ENSG00000226065.1|ZBTB45P2		ENSG00000225439.4|BOLA3-DT
ENSG00000226086.5|EIF3LP3		ENSG00000225591.2|ENSG00000225591
ENSG00000226318.1|RPS3AP38		ENSG00000225871.2|ENSG00000225871
ENSG00000227479.1|ENSG00000227479		ENSG00000226051.10|ZNF503-AS1
ENSG00000228140.2|EFHD2-AS1		ENSG00000226648.2|PLCG1-AS1
ENSG00000228903.8|RASA4CP		ENSG00000227477.2|STK4-DT
ENSG00000229660.1|ENSG00000229660		ENSG00000227694.1|RPL23AP74
ENSG00000230081.2|HSPE1P28		ENSG00000228283.3|KATNBL1P6
ENSG00000230359.5|TPI1P2		ENSG00000228397.3|LINC01635
ENSG00000230366.9|DSCR9		ENSG00000228450.2|NLRP7P1
ENSG00000231566.4|LINC02595		ENSG00000228817.4|BACH1-IT2
ENSG00000231969.4|MMADHC-DT		ENSG00000228824.8|MIR4500HG
ENSG00000232036.2|ENSG00000232036		ENSG00000229955.1|ENSG00000229955
ENSG00000232531.3|KMT5AP2		ENSG00000230076.1|RPL10P6
ENSG00000232759.1|STEAP1B-AS1		ENSG00000230337.3|EXOSC10-AS1
ENSG00000232994.1|RPL7P14		ENSG00000230498.3|ENSG00000230498
ENSG00000233133.1|ENSG00000233133		ENSG00000230565.1|ZNF32-AS2
ENSG00000233237.8|LINC00472		ENSG00000230568.1|SF3A3P1
ENSG00000233585.2|ACAA2P1		ENSG00000230849.2|GOT2P2
ENSG00000234005.3|GAPDHP22		ENSG00000230863.3|ENSG00000230863
ENSG00000234617.2|SNRK-AS1		ENSG00000231107.2|LINC01508
ENSG00000234645.3|YWHAEP5		ENSG00000231503.4|PTMAP4
ENSG00000234665.9|LERFS		ENSG00000231742.6|LINC01273
ENSG00000234805.1|ENSG00000234805		ENSG00000231802.1|DNAJB6P3
ENSG00000235078.1|ENSG00000235078		ENSG00000231822.1|SMC3P1
ENSG00000235159.2|LINC02939		ENSG00000231989.5|PPP1R2B
ENSG00000235527.7|HIPK1-AS1		ENSG00000232034.1|ENSG00000232034
ENSG00000235663.1|SAPCD1-AS1		ENSG00000232077.2|LINC01031
ENSG00000235760.4|MSH2-OT1		ENSG00000232479.2|KRT8P52
ENSG00000235795.1|ENSG00000235795		ENSG00000232486.1|DEPDC1P2
ENSG00000236017.8_PAR_Y|ASMTL-AS1		ENSG00000232568.2|RPL23AP35
ENSG00000236017.8|ASMTL-AS1		ENSG00000232807.2|ENSG00000232807
ENSG00000236409.2|NRADDP		ENSG00000233045.1|RPL15P5
ENSG00000237296.12|SMG1P1		ENSG00000233203.6|DHCR24-DT
ENSG00000237529.2|ENSG00000237529		ENSG00000233834.7|MACC1-DT
ENSG00000238228.1|OR7E7P		ENSG00000234231.4|ANAPC1P4
ENSG00000238390.1|ENSG00000238390		ENSG00000235674.2|LDHAP2
ENSG00000239523.8|MYLK-AS1		ENSG00000236739.3|CLIC4P1
ENSG00000239617.1|RPL32P27		ENSG00000237054.9|PRMT5-AS1
ENSG00000239650.4|GUSBP4		ENSG00000237628.2|MTCO2P19
ENSG00000239704.12|CDRT4		ENSG00000237766.2|GGTA2P
ENSG00000239908.3|RN7SL75P		ENSG00000237781.3|ADAMTSL4-AS2
ENSG00000240328.1|ENSG00000240328		ENSG00000237862.3|ENSG00000237862
ENSG00000240616.1|RPS6P25		ENSG00000238000.1|PSME2P1
ENSG00000240661.3|BTNL12P		ENSG00000239040.1|Y_RNA
ENSG00000240695.1|ENSG00000240695		ENSG00000239455.1|ENSG00000239455
ENSG00000240750.3|RN7SL559P		ENSG00000239521.12|CASTOR3P
ENSG00000241014.2|GPR199P		ENSG00000239608.1|RUVBL1-AS1
ENSG00000241749.4|RPSAP52		ENSG00000239920.2|ENSG00000239920
ENSG00000241939.3|RN7SL517P		ENSG00000240005.7|STIM2-AS1
ENSG00000242288.9|BMS1P4-AGAP5		ENSG00000240770.5|C21orf91-OT1
ENSG00000242559.3|RN7SL144P		ENSG00000241007.1|SEPTIN7P6
ENSG00000242683.1|RPL12P21		ENSG00000241135.8|LINC00881
ENSG00000243179.1|ENSG00000243179		ENSG00000241170.3|RPL31P46
ENSG00000243243.5|ENSG00000243243		ENSG00000241370.6|RPP21
ENSG00000243680.1|RPL37P23		ENSG00000242330.3|RN7SL683P
ENSG00000243926.3|TIPARP-AS1		ENSG00000243560.3|RN7SL364P
ENSG00000244044.3|RN7SL735P		ENSG00000243629.2|LINC00880
ENSG00000244380.1|ENSG00000244380		ENSG00000243738.3|RN7SL181P
ENSG00000244486.9|SCARF2		ENSG00000243797.6|ENSG00000243797
ENSG00000246214.3|RETREG1-AS1		ENSG00000244710.3|RN7SL47P
ENSG00000247131.6|ENSG00000247131		ENSG00000245975.2|MINDY2-DT
ENSG00000247970.3|ENSG00000247970		ENSG00000246250.3|ENSG00000246250
ENSG00000247982.7|LINC00926		ENSG00000246273.9|SBF2-AS1
ENSG00000248019.3|FAM13A-AS1		ENSG00000247157.7|LINC01252
ENSG00000248473.2|LINC01962		ENSG00000248544.2|ENSG00000248544
ENSG00000248521.1|ENSG00000248521		ENSG00000249020.1|SNORA58
ENSG00000248568.1|KRT8P48		ENSG00000249631.7|ENSG00000249631
ENSG00000248677.2|LINC02102		ENSG00000249921.2|RACK1P1
ENSG00000248712.8|CCDC153		ENSG00000250568.1|ENSG00000250568
ENSG00000248751.6|ENSG00000248751		ENSG00000250569.1|NTAN1P2
ENSG00000248994.2|ENSG00000248994		ENSG00000250685.7|ENSG00000250685
ENSG00000249899.6|ITGA2-AS1		ENSG00000250896.1|RNPS1P1
ENSG00000249992.2|TMEM158		ENSG00000250993.1|ENSG00000250993
ENSG00000250041.3|ENSG00000250041		ENSG00000251152.1|ENSG00000251152
ENSG00000250222.4|TRIM7-AS2		ENSG00000251314.2|ENSG00000251314
ENSG00000250326.2|USP38-DT		ENSG00000253307.1|ENSG00000253307
ENSG00000250451.5|HOXC-AS1		ENSG00000254369.6|HOXA-AS3
ENSG00000250644.3|ENSG00000250644		ENSG00000254445.1|HSPB2-C11orf52
ENSG00000250999.2|ENSG00000250999		ENSG00000254502.1|FNTAP1
ENSG00000251359.4|WWC2-AS2		ENSG00000255282.6|WTAPP1
ENSG00000251503.8|CENPS-CORT		ENSG00000255471.1|PRSS23-AS1
ENSG00000251537.4|ENSG00000251537		ENSG00000255872.3|ENSG00000255872
ENSG00000253256.1|ENSG00000253256		ENSG00000257894.2|ENSG00000257894
ENSG00000253263.1|ENSG00000253263		ENSG00000258311.5|ENSG00000258311
ENSG00000253854.1|ENSG00000253854		ENSG00000258645.2|HSPE1P2
ENSG00000253944.1|MTUS1-DT		ENSG00000259030.8|FPGT-TNNI3K
ENSG00000255104.9|ZNF286A-TBC1D26		ENSG00000259438.1|MAPK6-DT
ENSG00000255339.6|ENSG00000255339		ENSG00000259732.1|ENSG00000259732
ENSG00000255468.7|B4GAT1-DT		ENSG00000260213.6|CENPN-AS1
ENSG00000256274.2|TAS2R64P		ENSG00000260273.2|ENSG00000260273
ENSG00000256341.1|ENSG00000256341		ENSG00000260585.1|ENSG00000260585
ENSG00000256500.6|ENSG00000256500		ENSG00000260645.2|ENSG00000260645
ENSG00000256742.1|KDM2B-DT		ENSG00000260698.1|ENSG00000260698
ENSG00000257069.6|KCNK4-TEX40		ENSG00000260919.1|ENSG00000260919
ENSG00000257365.8|FNTB		ENSG00000260971.4|ENSG00000260971
ENSG00000257403.2|ENSG00000257403		ENSG00000261118.1|ENSG00000261118
ENSG00000257526.3|ENSG00000257526		ENSG00000261291.1|ENSG00000261291
ENSG00000258021.1|ENSG00000258021		ENSG00000261359.2|PYCARD-AS1
ENSG00000258412.1|ENSG00000258412		ENSG00000261481.1|CARHSP1-DT
ENSG00000258593.2|ENSG00000258593		ENSG00000261606.5|ENSG00000261606
ENSG00000258674.5|ENSG00000258674		ENSG00000263272.1|ENSG00000263272
ENSG00000258793.1|ENSG00000258793		ENSG00000263627.1|PPP4R1-AS1
ENSG00000258984.5|UBE2F-SCLY		ENSG00000263904.1|ENSG00000263904
ENSG00000259523.1|ENSG00000259523		ENSG00000265702.2|ENSG00000265702
ENSG00000259628.1|ENSG00000259628		ENSG00000265939.1|UBE2CP2
ENSG00000259736.1|CRTC3-AS1		ENSG00000267199.1|ENSG00000267199
ENSG00000259771.1|ENSG00000259771		ENSG00000267226.2|MALT1-AS1
ENSG00000260177.1|ENSG00000260177		ENSG00000267952.1|ENSG00000267952
ENSG00000260316.2|ENSG00000260316		ENSG00000268975.2|MIA-RAB4B
ENSG00000260342.2|ENSG00000260342		ENSG00000269906.1|ENSG00000269906
ENSG00000260352.1|SMG1-DT		ENSG00000269921.1|ENSG00000269921
ENSG00000260367.2|ENSG00000260367		ENSG00000269925.1|ENSG00000269925
ENSG00000260423.2|LINC02367		ENSG00000270175.2|ENSG00000270175
ENSG00000260436.1|ENSG00000260436		ENSG00000270883.1|ENSG00000270883
ENSG00000260593.1|ENSG00000260593		ENSG00000271002.1|ENSG00000271002
ENSG00000260729.1|ENSG00000260729		ENSG00000271590.1|ENSG00000271590
ENSG00000260793.4|ENSG00000260793		ENSG00000271631.1|ENSG00000271631
ENSG00000260927.2|ENSG00000260927		ENSG00000271672.1|DUXAP8
ENSG00000261033.1|SPECC1-DT		ENSG00000271788.1|ENSG00000271788
ENSG00000261126.7|RBFADN		ENSG00000272275.1|ENSG00000272275
ENSG00000261159.1|ENSG00000261159		ENSG00000272489.1|ENSG00000272489
ENSG00000261215.1|ENSG00000261215		ENSG00000272506.1|ENSG00000272506
ENSG00000261338.2|ENSG00000261338		ENSG00000273702.1|ENSG00000273702
ENSG00000261390.8|MAFTRR		ENSG00000274561.1|ENSG00000274561
ENSG00000261460.1|ENSG00000261460		ENSG00000274929.1|ENSG00000274929
ENSG00000261487.1|ENSG00000261487		ENSG00000274978.1|RNU11
ENSG00000261529.1|ENSG00000261529		ENSG00000275014.1|RN7SL166P
ENSG00000261582.1|ENSG00000261582		ENSG00000275202.1|ENSG00000275202
ENSG00000261888.1|ENSG00000261888		ENSG00000275895.8|ENSG00000275895
ENSG00000261970.1|ENSG00000261970		ENSG00000276449.1|ENSG00000276449
ENSG00000262050.2|ENSG00000262050		ENSG00000276547.2|PCDHGB5
ENSG00000262413.1|ENSG00000262413		ENSG00000276757.1|RN7SL192P
ENSG00000263327.6|TAPT1-AS1		ENSG00000277173.1|ENSG00000277173
ENSG00000263648.1|ENSG00000263648		ENSG00000277545.1|ENSG00000277545
ENSG00000264278.1|ZNF236-DT		ENSG00000279070.2|ENSG00000279070
ENSG00000264546.1|ENSG00000264546		ENSG00000279837.1|ENSG00000279837
ENSG00000265962.2|GACAT2		ENSG00000280107.1|ENSG00000280107
ENSG00000266086.3|ENSG00000266086		ENSG00000280149.1|ENSG00000280149
ENSG00000266236.1|NARF-IT1		ENSG00000280274.1|ENSG00000280274
ENSG00000267120.3|ENSG00000267120		ENSG00000280278.1|FLJ30679
ENSG00000267385.1|ENSG00000267385		ENSG00000280387.1|ENSG00000280387
ENSG00000267394.2|ATXN7L3-AS1		ENSG00000280537.2|ENSG00000280537
ENSG00000267493.4|CIRBP-AS1		ENSG00000281903.3|LINC02246
ENSG00000267706.3|ENSG00000267706		ENSG00000283355.1|ENSG00000283355
ENSG00000267737.1|ENSG00000267737		ENSG00000283667.1|ENSG00000283667
ENSG00000268030.1|ENSG00000268030		ENSG00000283761.1|ENSG00000283761
ENSG00000268041.3|ERFL		ENSG00000283765.1|ENSG00000283765
ENSG00000268107.6|ENSG00000268107		ENSG00000284292.1|ENSG00000284292
ENSG00000268230.5|ENSG00000268230		ENSG00000284685.2|ENSG00000284685
ENSG00000268475.1|ENSG00000268475		ENSG00000284976.2|ENSG00000284976
ENSG00000268621.6|IGFL2-AS1		ENSG00000285407.1|ENSG00000285407
ENSG00000268738.3|HSFX2		ENSG00000285444.1|ENSG00000285444
ENSG00000268945.1|ENSG00000268945		ENSG00000285602.1|ENSG00000285602
ENSG00000269399.2|ENSG00000269399		ENSG00000285665.1|TOP1P1
ENSG00000269516.7|CYP4F23P		ENSG00000286112.1|ENSG00000286112
ENSG00000269947.1|ENSG00000269947		ENSG00000286138.3|ENSG00000286138
ENSG00000269959.1|SPACA6-AS1		ENSG00000286221.1|ENSG00000286221
ENSG00000269971.1|ENSG00000269971		ENSG00000286577.1|ENSG00000286577
ENSG00000270149.5|ENSG00000270149		ENSG00000286588.1|ENSG00000286588
ENSG00000270181.3|BIVM-ERCC5		ENSG00000286797.1|ENSG00000286797
ENSG00000271021.1|ENSG00000271021		ENSG00000287001.3|ENSG00000287001
ENSG00000271361.1|HTATSF1P2		ENSG00000287032.1|ENSG00000287032
ENSG00000271793.2|ENSG00000271793		ENSG00000287226.1|ENSG00000287226
ENSG00000271858.5|ENSG00000271858		ENSG00000287260.2|ENSG00000287260
ENSG00000271871.1|ENSG00000271871		ENSG00000287264.1|ENSG00000287264
ENSG00000271917.1|ENSG00000271917		ENSG00000287875.1|ENSG00000287875
ENSG00000271966.1|ARFGEF1-DT		ENSG00000287925.1|ENSG00000287925
ENSG00000272219.1|ENSG00000272219		ENSG00000287979.1|ENSG00000287979
ENSG00000272374.1|ENSG00000272374		ENSG00000288622.1|PDCD6-AHRR
ENSG00000272681.2|FAM223B		ENSG00000288752.2|ENSG00000288752
ENSG00000272693.6|LINC03006		ENSG00000288866.1|ENSG00000288866
ENSG00000272711.1|HK2-DT		ENSG00000288881.1|ENSG00000288881
ENSG00000272758.7|WDR5B-DT		ENSG00000288924.1|ENSG00000288924
ENSG00000273113.1|ENSG00000273113		ENSG00000289001.1|ENSG00000289001
ENSG00000273374.1|ENSG00000273374		ENSG00000289047.2|ENSG00000289047
ENSG00000273485.1|ENSG00000273485		ENSG00000289073.1|ENSG00000289073
ENSG00000273619.2|ENSG00000273619		ENSG00000289135.2|ENSG00000289135
ENSG00000273797.1|ENSG00000273797		ENSG00000289141.2|ENSG00000289141
ENSG00000273897.1|PMS2P8		ENSG00000289143.1|ENSG00000289143
ENSG00000273901.1|ENSG00000273901		ENSG00000289235.1|ENSG00000289235
ENSG00000274111.1|MIR6777		ENSG00000289277.1|ENSG00000289277
ENSG00000274427.1|ENSG00000274427		ENSG00000289280.2|ENSG00000289280
ENSG00000274701.1|Metazoa_SRP		ENSG00000289384.2|ENSG00000289384
ENSG00000274717.1|ENSG00000274717		ENSG00000289401.1|ENSG00000289401
ENSG00000275374.1|GUSBP19		ENSG00000289409.2|ENSG00000289409
ENSG00000275445.1|ENSG00000275445		ENSG00000289453.2|ENSG00000289453
ENSG00000275468.1|ENSG00000275468		ENSG00000289584.1|ENSG00000289584
ENSG00000275703.1|ENSG00000275703		ENSG00000289839.1|ENSG00000289839
ENSG00000275880.1|ENSG00000275880		ENSG00000289866.1|ENSG00000289866
ENSG00000276384.1|ENSG00000276384		ENSG00000290114.1|ENSG00000290114
ENSG00000276645.1|Metazoa_SRP		ENSG00000290115.1|ENSG00000290115
ENSG00000276867.1|ENSG00000276867		ENSG00000290117.1|ENSG00000290117
ENSG00000277701.5|ENSG00000277701		ENSG00000290126.1|ENSG00000290126
ENSG00000277978.1|ENSG00000277978		ENSG00000290146.1|ENSG00000290146
ENSG00000278571.1|MIR7161		ENSG00000290737.1|ENSG00000290737
ENSG00000278590.1|RN7SL113P		ENSG00000290782.1|CFL1P1
ENSG00000278716.1|ENSG00000278716		ENSG00000290783.1|ADAM20P1
ENSG00000278831.1|ENSG00000278831		ENSG00000291060.1|ENSG00000291060
ENSG00000279196.1|ENSG00000279196
ENSG00000279245.1|FAM223A
ENSG00000279253.1|ENSG00000279253
ENSG00000279561.3|ENSG00000279561
ENSG00000279592.1|ENSG00000279592
ENSG00000279699.1|ENSG00000279699
ENSG00000279982.1|ENSG00000279982
ENSG00000280054.1|ENSG00000280054
ENSG00000280113.2|ENSG00000280113
ENSG00000280332.1|ENSG00000280332
ENSG00000282221.1|ENSG00000282221
ENSG00000283515.1|ENSG00000283515
ENSG00000283689.1|ENSG00000283689
ENSG00000283743.2|ENSG00000283743
ENSG00000284324.1|MIR3175
ENSG00000284431.1|ENSG00000284431
ENSG00000284642.1|ENSG00000284642
ENSG00000284773.1|ENSG00000284773
ENSG00000284952.1|ENSG00000284952
ENSG00000284968.1|ENSG00000284968
ENSG00000285641.1|ENSG00000285641
ENSG00000285815.1|GET1-SH3BGR
ENSG00000285839.1|ENSG00000285839
ENSG00000285978.1|ENSG00000285978
ENSG00000286017.1|ENSG00000286017
ENSG00000286035.1|ENSG00000286035
ENSG00000286048.1|ENSG00000286048
ENSG00000286086.1|ENSG00000286086
ENSG00000286118.1|ENSG00000286118
ENSG00000286128.1|ENSG00000286128
ENSG00000286185.1|ENSG00000286185
ENSG00000286288.2|ENSG00000286288
ENSG00000286431.1|ENSG00000286431
ENSG00000286596.1|ENSG00000286596
ENSG00000286804.1|ENSG00000286804
ENSG00000286938.1|ENSG00000286938
ENSG00000287454.1|ENSG00000287454
ENSG00000287566.1|ENSG00000287566
ENSG00000287859.1|ENSG00000287859
ENSG00000288045.1|ENSG00000288045
ENSG00000288156.1|ENSG00000288156
ENSG00000288550.3|ENSG00000288550
ENSG00000288602.1|C8orf44-SGK3
ENSG00000288604.1|ENSG00000288604
ENSG00000288611.1|NPBWR1
ENSG00000288612.1|ENSG00000288612
ENSG00000288792.1|ENSG00000288792
ENSG00000288849.1|ENSG00000288849
ENSG00000288908.1|ENSG00000288908
ENSG00000288919.1|ENSG00000288919
ENSG00000288993.1|ENSG00000288993
ENSG00000289014.1|ENSG00000289014
ENSG00000289213.2|ENSG00000289213
ENSG00000289223.1|ENSG00000289223
ENSG00000289425.1|ENSG00000289425
ENSG00000289730.1|ENSG00000289730
ENSG00000289814.1|ENSG00000289814
ENSG00000289851.1|ENSG00000289851
ENSG00000290021.1|ENSG00000290021
ENSG00000290095.1|ENSG00000290095
ENSG00000290199.1|ENSG00000290199
ENSG00000290571.1|GOLGA2P5
ENSG00000290599.1|ENSG00000290599
ENSG00000290678.1|ENSG00000290678
ENSG00000290699.1|CYP4F30P
ENSG00000290988.1|ZNF781
ENSG00000291054.1|ENSG00000291054
ENSG00000291240.1|ENSG00000291240
